# Supplementary material for: Metabolic Responses, Cell Recoverability, and Protein Signatures of Three Extremophiles: Sustained Life During Long-Term Subzero Incubations
Source: Microorganisms. 2025 Jan 24;13(2):251. doi: 10.3390/microorganisms13020251 (PMC11858272; doi:10.3390/microorganisms13020251)
Supplement: Supplementary file 1 [file microorganisms-13-00251-s001.zip]

Archive with 8 entries (8 files):
- Chart S1.pdf
- Table S1.pdf
- Table S2.pdf
- Table S3.pdf
- Table S4.xlsx
- Figure S1.png
- Figure S2.png
- Figure S3.png
