# Supplementary material for: Metabolic Responses, Cell Recoverability, and Protein Signatures of Three Extremophiles: Sustained Life During Long-Term Subzero Incubations
Source: Microorganisms. 2025 Jan 24;13(2):251. doi: 10.3390/microorganisms13020251 (PMC11858272; doi:10.3390/microorganisms13020251)
Supplement: Supplementary file 1 [file microorganisms-13-00251-s001.zip › Table S4.xlsx]

## Sheet: table_contents
Table S4. Limelight peptides
Protein Name	Protein Description	Positions	Residues	PSM Count (167h)	PSM Count (24h)	PSM Count (12h)	PSM Count (8h)	PSM Count (4h)	PSM Count (2h)	PSM Count (1h)	PSM Count (0.5h)	PSM Count (0h k)	PSM Count (0h L)
tr|Q485N5|Q485N5_COLP3	Flagellin OS=Colwellia psychrerythraea (strain 34H / ATCC BAA-681) OX=167879 GN=CPS_1488 PE=3 SV=1	3, 12, 25, 48, 61, 119, 123, 137, 138, 447	L	36	23	22	15	16	8	2	1	0	0
tr|Q485N3|Q485N3_COLP3	Flagellin OS=Colwellia psychrerythraea (strain 34H / ATCC BAA-681) OX=167879 GN=CPS_1490 PE=3 SV=1	12, 25, 48, 54, 61, 89, 447	L	31	20	14	10	19	8	6	2	1	0
sp|Q47UU9|EFTU_COLP3	Elongation factor Tu OS=Colwellia psychrerythraea (strain 34H / ATCC BAA-681) OX=167879 GN=tuf1 PE=3 SV=1	147, 149, 168, 176, 179, 279, 344, 363	L	14	15	12	18	9	12	10	12	7	15
tr|Q489V6|Q489V6_COLP3	Glutamine synthetase OS=Colwellia psychrerythraea (strain 34H / ATCC BAA-681) OX=167879 GN=glnA PE=3 SV=1	8, 76, 115, 281, 308, 332, 347	L	13	7	2	2	1	1	0	1	0	0
tr|Q481C9|Q481C9_COLP3	Acetyl-CoA acetyltransferase OS=Colwellia psychrerythraea (strain 34H / ATCC BAA-681) OX=167879 GN=CPS_2626 PE=3 SV=1	6, 21, 29, 48, 51, 109, 149, 229, 371	L	13	8	7	4	3	2	2	1	0	0
tr|Q47WT2|Q47WT2_COLP3	Putative granule-associated protein OS=Colwellia psychrerythraea (strain 34H / ATCC BAA-681) OX=167879 GN=CPS_4085 PE=4 SV=1	5, 50, 71, 85, 110	L	12	6	0	5	6	2	1	0	0	1
tr|Q47WT3|Q47WT3_COLP3	Putative granule-associated protein OS=Colwellia psychrerythraea (strain 34H / ATCC BAA-681) OX=167879 GN=CPS_4084 PE=4 SV=1	54, 69, 89, 114	L	10	4	2	3	2	4	1	1	1	0
tr|Q47WS5|Q47WS5_COLP3	Acetoacetyl-CoA reductase OS=Colwellia psychrerythraea (strain 34H / ATCC BAA-681) OX=167879 GN=phbB2 PE=3 SV=1	6, 161, 205	L	9	7	5	2	2	2	0	0	0	0
tr|Q482L4|Q482L4_COLP3	Phosphogluconate dehydratase OS=Colwellia psychrerythraea (strain 34H / ATCC BAA-681) OX=167879 GN=edd PE=3 SV=1	276, 427, 506, 583	L	9	6	4	2	0	0	0	0	0	0
tr|Q482F8|Q482F8_COLP3	Glyceraldehyde-3-phosphate dehydrogenase OS=Colwellia psychrerythraea (strain 34H / ATCC BAA-681) OX=167879 GN=gap1 PE=3 SV=1	65, 226, 301, 325	L	8	5	3	2	0	0	0	0	0	0
tr|Q488X3|Q488X3_COLP3	Nitrogen regulatory protein P-II OS=Colwellia psychrerythraea (strain 34H / ATCC BAA-681) OX=167879 GN=CPS_0641 PE=3 SV=1	45, 96, 112	L	8	5	2	3	5	3	0	0	0	0
tr|Q47Y50|Q47Y50_COLP3	Transcriptional regulator, araC family OS=Colwellia psychrerythraea (strain 34H / ATCC BAA-681) OX=167879 GN=CPS_3602 PE=4 SV=1	21	L	7	14	7	13	12	16	6	17	7	15
sp|P13717.2|NUCA_SERMA	(CONTAMINANT) Serratia marcescens benzonase nuclease	92, 117, 126, 139, 243	L	7	10	5	15	10	3	12	9	5	3
gi|136429|sp|P00761|TRYP_PIG	(CONTAMINANT) Trypsin precursor	95, 98	L	7	4	0	1	5	4	16	7	4	6
tr|Q484B2|Q484B2_COLP3	DNA-binding protein, HU family OS=Colwellia psychrerythraea (strain 34H / ATCC BAA-681) OX=167879 GN=hupB1 PE=3 SV=1	6, 85	L	7	3	3	3	2	0	0	0	0	0
tr|Q487N9|Q487N9_COLP3	TonB-dependent receptor OS=Colwellia psychrerythraea (strain 34H / ATCC BAA-681) OX=167879 GN=CPS_0977 PE=3 SV=1	189, 263, 338, 648, 691, 738	L	7	7	1	2	0	0	0	0	0	0
tr|Q483M6|Q483M6_COLP3	Porin OS=Colwellia psychrerythraea (strain 34H / ATCC BAA-681) OX=167879 GN=CPS_2010 PE=4 SV=1	140, 247	L	7	2	1	0	1	0	0	0	0	0
tr|Q47UT1|Q47UT1_COLP3	Putative aconitate hydratase OS=Colwellia psychrerythraea (strain 34H / ATCC BAA-681) OX=167879 GN=CPS_4802 PE=3 SV=1	190, 675, 678	L	6	1	3	4	4	6	2	6	4	3
tr|Q480B0|Q480B0_COLP3	Translation initiation factor IF-3 OS=Colwellia psychrerythraea (strain 34H / ATCC BAA-681) OX=167879 GN=infC PE=3 SV=1	45	L	6	8	6	9	3	2	7	3	4	4
tr|Q481D0|Q481D0_COLP3	Acetoacetyl-CoA reductase OS=Colwellia psychrerythraea (strain 34H / ATCC BAA-681) OX=167879 GN=phbB1 PE=3 SV=1	146, 213	L	6	7	6	4	4	3	0	0	0	0
tr|Q487J5|Q487J5_COLP3	TonB-dependent receptor OS=Colwellia psychrerythraea (strain 34H / ATCC BAA-681) OX=167879 GN=CPS_1021 PE=3 SV=1	87, 117, 149, 163, 323, 457, 479	L	6	2	0	0	0	0	0	0	0	1
tr|Q47W10|Q47W10_COLP3	Anti-sigma factor OS=Colwellia psychrerythraea (strain 34H / ATCC BAA-681) OX=167879 GN=CPS_4363 PE=4 SV=1	19	L	6	2	1	1	2	0	0	1	0	2
tr|Q480K9|Q480K9_COLP3	DUF3015 domain-containing protein OS=Colwellia psychrerythraea (strain 34H / ATCC BAA-681) OX=167879 GN=CPS_2798 PE=4 SV=1	72	L	5	5	1	0	2	0	0	0	0	0
tr|Q47WT1|Q47WT1_COLP3	Putative granule-associated protein OS=Colwellia psychrerythraea (strain 34H / ATCC BAA-681) OX=167879 GN=CPS_4086 PE=4 SV=1	87	L	5	3	2	3	4	1	0	0	0	0
tr|Q480I5|Q480I5_COLP3	2-methylisocitrate lyase OS=Colwellia psychrerythraea (strain 34H / ATCC BAA-681) OX=167879 GN=prpB PE=3 SV=1	5, 255	L	5	5	4	6	4	4	1	0	0	0
tr|Q48AL6|Q48AL6_COLP3	Extracellular solute-binding protein, family 7 OS=Colwellia psychrerythraea (strain 34H / ATCC BAA-681) OX=167879 GN=CPS_0129 PE=1 SV=1	82, 188, 203	L	5	1	3	1	0	0	0	0	0	0
tr|Q485W8|Q485W8_COLP3	Extracellular solute-binding protein, family 7 OS=Colwellia psychrerythraea (strain 34H / ATCC BAA-681) OX=167879 GN=CPS_1404 PE=4 SV=1	76, 182, 197	L	5	1	3	1	0	0	0	0	0	0
tr|Q484A0|Q484A0_COLP3	Aldehyde dehydrogenase family protein OS=Colwellia psychrerythraea (strain 34H / ATCC BAA-681) OX=167879 GN=CPS_1885 PE=3 SV=1	62, 120, 227, 308, 441, 503	L	5	4	8	2	2	0	0	0	0	0
tr|Q487H2|Q487H2_COLP3	Oxaloacetate decarboxylase, alpha subunit OS=Colwellia psychrerythraea (strain 34H / ATCC BAA-681) OX=167879 GN=oadA PE=4 SV=1	20, 126, 574	L	5	1	0	0	0	0	0	0	0	0
tr|Q484K6|Q484K6_COLP3	N-ethylmaleimide reductase OS=Colwellia psychrerythraea (strain 34H / ATCC BAA-681) OX=167879 GN=nemA PE=4 SV=1	6	L	4	4	3	3	4	1	6	5	4	6
sp|Q486J6|GCSP1_COLP3	Glycine dehydrogenase (decarboxylating) 1 OS=Colwellia psychrerythraea (strain 34H / ATCC BAA-681) OX=167879 GN=gcvP1 PE=3 SV=1	35	L	4	1	3	2	3	2	2	2	1	0
tr|Q488M7|Q488M7_COLP3	Cold-shock DNA-binding domain family protein OS=Colwellia psychrerythraea (strain 34H / ATCC BAA-681) OX=167879 GN=CPS_0737 PE=4 SV=1	67	L	4	1	1	1	0	0	0	0	0	0
tr|Q48AA8|Q48AA8_COLP3	TonB-dependent receptor OS=Colwellia psychrerythraea (strain 34H / ATCC BAA-681) OX=167879 GN=CPS_0238 PE=3 SV=1	81, 369, 389, 552	L	4	0	1	0	0	0	0	0	0	0
tr|Q47XP8|Q47XP8_COLP3	MotA/TolQ/ExbB proton channel family OS=Colwellia psychrerythraea (strain 34H / ATCC BAA-681) OX=167879 GN=CPS_3755 PE=3 SV=1	31, 70, 91, 105, 181	L	3	3	1	0	0	0	2	1	2	0
tr|Q47X57|Q47X57_COLP3	Acetyl-coenzyme A synthetase OS=Colwellia psychrerythraea (strain 34H / ATCC BAA-681) OX=167879 GN=acs PE=3 SV=1	75, 176, 257, 518	L	3	1	1	0	1	0	0	2	0	0
tr|Q47XW5|Q47XW5_COLP3	Electron transfer flavoprotein subunit beta OS=Colwellia psychrerythraea (strain 34H / ATCC BAA-681) OX=167879 GN=etfB PE=3 SV=1	28, 72	L	3	2	2	1	1	0	0	0	0	0
tr|Q480I6|Q480I6_COLP3	Citrate synthase OS=Colwellia psychrerythraea (strain 34H / ATCC BAA-681) OX=167879 GN=CPS_2821 PE=3 SV=1	163, 249	L	3	1	1	3	2	2	0	0	0	0
tr|Q47XP7|Q47XP7_COLP3	Uncharacterized protein OS=Colwellia psychrerythraea (strain 34H / ATCC BAA-681) OX=167879 GN=CPS_3756 PE=4 SV=1	97, 207, 225, 251	L	3	2	1	0	0	0	0	0	0	0
tr|Q485C0|Q485C0_COLP3	Isovaleryl-CoA dehydrogenase, mitochondrial OS=Colwellia psychrerythraea (strain 34H / ATCC BAA-681) OX=167879 GN=ivd PE=3 SV=1	246, 333	L	3	1	1	0	0	0	0	0	0	0
tr|Q47X95|Q47X95_COLP3	Nitrogen regulatory protein P-II OS=Colwellia psychrerythraea (strain 34H / ATCC BAA-681) OX=167879 GN=CPS_3917 PE=3 SV=1	45	L	3	3	2	2	0	0	0	0	0	0
tr|Q47XW4|Q47XW4_COLP3	Electron transfer flavoprotein, alpha subunit OS=Colwellia psychrerythraea (strain 34H / ATCC BAA-681) OX=167879 GN=etfA PE=3 SV=1	212, 219	L	3	3	2	1	0	0	0	0	0	0
tr|Q485L3|Q485L3_COLP3	Flagellar motor switch protein FliN OS=Colwellia psychrerythraea (strain 34H / ATCC BAA-681) OX=167879 GN=fliN PE=3 SV=1	117	L	3	0	0	0	0	0	0	0	0	0
tr|Q47UD7|Q47UD7_COLP3	Nitrite reductase [NAD(P)H], large subunit OS=Colwellia psychrerythraea (strain 34H / ATCC BAA-681) OX=167879 GN=nirB PE=4 SV=1	40, 139, 476	L	3	1	5	2	1	0	0	0	0	0
tr|Q489J9|Q489J9_COLP3	Glycosyl transferase OS=Colwellia psychrerythraea (strain 34H / ATCC BAA-681) OX=167879 GN=CPS_0507 PE=4 SV=1	117, 200	L	3	3	2	0	0	0	0	0	0	0
tr|Q47XP6|Q47XP6_COLP3	TonB-dependent receptor OS=Colwellia psychrerythraea (strain 34H / ATCC BAA-681) OX=167879 GN=CPS_3757 PE=3 SV=1	428, 432, 482, 567, 586, 604, 624	L	2	5	2	6	4	6	5	7	4	1
sp|Q48AW0|ATPB_COLP3	ATP synthase subunit beta OS=Colwellia psychrerythraea (strain 34H / ATCC BAA-681) OX=167879 GN=atpD PE=3 SV=1	42, 127, 251, 273, 339, 433	L	2	1	2	3	1	0	3	3	1	2
sp|Q47WR3|TAL_COLP3	Transaldolase OS=Colwellia psychrerythraea (strain 34H / ATCC BAA-681) OX=167879 GN=tal PE=3 SV=1	11, 43, 158, 255	L	2	1	0	0	0	0	0	1	1	0
sp|Q488Y0|ASTD_COLP3	N-succinylglutamate 5-semialdehyde dehydrogenase OS=Colwellia psychrerythraea (strain 34H / ATCC BAA-681) OX=167879 GN=astD PE=3 SV=1	255	L	2	0	3	0	1	3	1	2	1	0
tr|Q47UN8|Q47UN8_COLP3	Branched-chain-amino-acid aminotransferase OS=Colwellia psychrerythraea (strain 34H / ATCC BAA-681) OX=167879 GN=ilvE PE=3 SV=1	150, 271	L	2	1	0	0	0	0	0	0	1	1
tr|Q48AI8|Q48AI8_COLP3	Signal recognition particle receptor FtsY OS=Colwellia psychrerythraea (strain 34H / ATCC BAA-681) OX=167879 GN=ftsY PE=3 SV=1	312	L	2	1	4	2	1	2	3	5	1	3
tr|Q47UE3|Q47UE3_COLP3	diguanylate cyclase OS=Colwellia psychrerythraea (strain 34H / ATCC BAA-681) OX=167879 GN=CPS_4941 PE=4 SV=1	464	L	2	1	4	1	2	3	1	2	1	1
PRTC-peptide|YBR249C	ARO4 SGDID:S000000453, Chr II from 717994-716882, Genome Release 64-1-1, reverse complement, Verified ORF, "3-deoxy-D-arabino-heptulosonate-7-phosphate (DAHP) synthase, catalyzes the first step in aromatic amino acid biosynthesis and is feedback-inhibited by tyrosine or high concentrations of phenylalanine or tryptophan"	190	L	2	0	0	0	0	0	0	0	0	0
tr|Q480I9|Q480I9_COLP3	TonB-dependent receptor OS=Colwellia psychrerythraea (strain 34H / ATCC BAA-681) OX=167879 GN=CPS_2818 PE=3 SV=1	390	L	2	0	0	0	0	0	0	0	0	0
tr|Q481C1|Q481C1_COLP3	Extracellular ribonuclease/nuclease fusion protein OS=Colwellia psychrerythraea (strain 34H / ATCC BAA-681) OX=167879 GN=CPS_2634 PE=3 SV=1	926, 1076	L	2	1	0	0	0	0	0	0	0	0
sp|Q487Z1|EFG1_COLP3	Elongation factor G 1 OS=Colwellia psychrerythraea (strain 34H / ATCC BAA-681) OX=167879 GN=fusA1 PE=3 SV=1	161, 188, 224, 457	L	2	2	1	2	1	3	3	2	0	1
tr|Q47XP3|Q47XP3_COLP3	TonB-dependent receptor OS=Colwellia psychrerythraea (strain 34H / ATCC BAA-681) OX=167879 GN=CPS_3760 PE=3 SV=1	62, 84, 389	L	2	3	1	0	0	0	1	1	0	1
tr|Q47UR0|Q47UR0_COLP3	Coproporphyrinogen-III oxidase OS=Colwellia psychrerythraea (strain 34H / ATCC BAA-681) OX=167879 GN=hemN PE=3 SV=1	382	L	2	0	0	2	0	0	0	0	0	1
tr|Q485C5|Q485C5_COLP3	3-oxoadipate CoA-succinyl transferase, alpha subunit OS=Colwellia psychrerythraea (strain 34H / ATCC BAA-681) OX=167879 GN=dxnG PE=3 SV=1	216	L	2	0	0	0	0	0	0	0	0	0
tr|Q486W0|Q486W0_COLP3	TonB-dependent vitamin B12 receptor OS=Colwellia psychrerythraea (strain 34H / ATCC BAA-681) OX=167879 GN=btuB PE=3 SV=1	429, 439, 472	L	2	1	0	1	1	1	0	0	0	0
tr|Q47VJ5|Q47VJ5_COLP3	Cold-shock DNA-binding domain family protein OS=Colwellia psychrerythraea (strain 34H / ATCC BAA-681) OX=167879 GN=CPS_4529 PE=4 SV=1	68	L	2	1	1	0	0	0	0	0	0	0
tr|Q47VT0|Q47VT0_COLP3	Type IV pilin OS=Colwellia psychrerythraea (strain 34H / ATCC BAA-681) OX=167879 GN=CPS_4444 PE=4 SV=1	63, 83	L	2	4	0	1	0	0	0	0	0	0
tr|Q47W28|Q47W28_COLP3	Z-ring associated protein G OS=Colwellia psychrerythraea (strain 34H / ATCC BAA-681) OX=167879 GN=CPS_4345 PE=3 SV=1	24, 34	L	2	1	0	0	0	0	1	0	0	0
tr|Q483V5|Q483V5_COLP3	Porin domain-containing protein OS=Colwellia psychrerythraea (strain 34H / ATCC BAA-681) OX=167879 GN=CPS_1931 PE=4 SV=1	72, 143	L	2	1	1	0	0	0	0	0	0	0
sp|Q482G2|IHFB_COLP3	Integration host factor subunit beta OS=Colwellia psychrerythraea (strain 34H / ATCC BAA-681) OX=167879 GN=ihfB PE=3 SV=1	72	L	2	0	0	0	0	0	0	0	0	0
sp|Q47VY2|GPMI_COLP3	2,3-bisphosphoglycerate-independent phosphoglycerate mutase OS=Colwellia psychrerythraea (strain 34H / ATCC BAA-681) OX=167879 GN=gpmI PE=3 SV=1	491	L	2	0	2	1	0	1	1	0	0	1
tr|Q481D4|Q481D4_COLP3	Cytochrome c family protein OS=Colwellia psychrerythraea (strain 34H / ATCC BAA-681) OX=167879 GN=CPS_2621 PE=4 SV=1	103	L	2	0	0	0	0	0	0	0	0	0
tr|Q47YK6|Q47YK6_COLP3	Cytochrome c2 OS=Colwellia psychrerythraea (strain 34H / ATCC BAA-681) OX=167879 GN=CPS_3439 PE=4 SV=1	57, 89	L	2	2	0	0	0	0	0	0	0	0
sp|Q489P3|ASSY_COLP3	Argininosuccinate synthase OS=Colwellia psychrerythraea (strain 34H / ATCC BAA-681) OX=167879 GN=argG PE=3 SV=1	400	L	2	1	0	0	0	0	0	0	0	0
tr|Q482L6|Q482L6_COLP3	Glucose-6-phosphate 1-dehydrogenase OS=Colwellia psychrerythraea (strain 34H / ATCC BAA-681) OX=167879 GN=zwf PE=3 SV=1	106, 367	L	2	0	0	0	0	0	0	0	0	0
tr|Q47YY1|Q47YY1_COLP3	Putative lipoprotein OS=Colwellia psychrerythraea (strain 34H / ATCC BAA-681) OX=167879 GN=CPS_3313 PE=4 SV=1	223, 331, 385	L	2	2	0	0	0	0	0	0	0	0
tr|Q489M8|Q489M8_COLP3	Histidine kinase OS=Colwellia psychrerythraea (strain 34H / ATCC BAA-681) OX=167879 GN=CPS_0478 PE=4 SV=1	30, 41	L	2	0	0	1	0	0	0	0	0	0
tr|Q48A35|Q48A35_COLP3	PEP-CTERM protein-sorting domain-containing protein OS=Colwellia psychrerythraea (strain 34H / ATCC BAA-681) OX=167879 GN=CPS_0312 PE=4 SV=1	2	L	2	3	5	2	0	0	1	1	0	0
sp|Q47UW0|RPOC_COLP3	DNA-directed RNA polymerase subunit beta' OS=Colwellia psychrerythraea (strain 34H / ATCC BAA-681) OX=167879 GN=rpoC PE=3 SV=1	544, 1098	L	1	3	3	2	0	2	0	0	2	2
sp|Q488N6|GLYA1_COLP3	Serine hydroxymethyltransferase 1 OS=Colwellia psychrerythraea (strain 34H / ATCC BAA-681) OX=167879 GN=glyA1 PE=3 SV=1	293, 297, 383	L	1	1	2	1	1	2	0	1	2	0
tr|Q485B8|Q485B8_COLP3	Acetyl-CoA acetyltransferase OS=Colwellia psychrerythraea (strain 34H / ATCC BAA-681) OX=167879 GN=CPS_1605 PE=3 SV=1	54	L	1	0	2	1	0	1	0	0	2	0
sp|Q47V01|SYY_COLP3	Tyrosine--tRNA ligase OS=Colwellia psychrerythraea (strain 34H / ATCC BAA-681) OX=167879 GN=tyrS PE=3 SV=1	98	L	1	4	3	2	0	0	0	1	2	2
sp|Q47U38|MNMG_COLP3	tRNA uridine 5-carboxymethylaminomethyl modification enzyme MnmG OS=Colwellia psychrerythraea (strain 34H / ATCC BAA-681) OX=167879 GN=mnmG PE=3 SV=1	523	L	1	1	1	0	0	0	0	0	1	0
tr|Q47WK6|Q47WK6_COLP3	Response regulator/phosphatase OS=Colwellia psychrerythraea (strain 34H / ATCC BAA-681) OX=167879 GN=CPS_4164 PE=4 SV=1	3	L	1	1	0	0	0	0	0	0	1	0
tr|Q483G1|Q483G1_COLP3	Pyruvate ferredoxin/flavodoxin oxidoreductase OS=Colwellia psychrerythraea (strain 34H / ATCC BAA-681) OX=167879 GN=CPS_2079 PE=4 SV=1	994	L	1	2	1	2	2	1	2	1	1	0
tr|Q485Y0|Q485Y0_COLP3	Transcriptional regulator, LysR family OS=Colwellia psychrerythraea (strain 34H / ATCC BAA-681) OX=167879 GN=CPS_1392 PE=3 SV=1	249	L	1	0	0	1	0	0	0	0	1	0
tr|Q47Z23|Q47Z23_COLP3	Monooxygenase family protein OS=Colwellia psychrerythraea (strain 34H / ATCC BAA-681) OX=167879 GN=CPS_3257 PE=4 SV=1	88	L	1	0	0	0	0	0	1	0	1	1
tr|Q483R8|Q483R8_COLP3	Putative OmpA family protein OS=Colwellia psychrerythraea (strain 34H / ATCC BAA-681) OX=167879 GN=CPS_1968 PE=4 SV=1	870	L	1	0	0	0	0	0	0	0	0	0
tr|Q482G3|Q482G3_COLP3	30S ribosomal protein S1 OS=Colwellia psychrerythraea (strain 34H / ATCC BAA-681) OX=167879 GN=rpsA PE=3 SV=1	303	L	1	0	0	0	0	0	0	0	0	0
tr|Q485T4|Q485T4_COLP3	Peptidase S9 family protein OS=Colwellia psychrerythraea (strain 34H / ATCC BAA-681) OX=167879 GN=CPS_1438 PE=4 SV=1	296	L	1	0	0	0	0	0	0	0	0	0
sp|Q485G9|EFTS_COLP3	Elongation factor Ts OS=Colwellia psychrerythraea (strain 34H / ATCC BAA-681) OX=167879 GN=tsf PE=3 SV=1	89	L	1	0	0	0	0	1	0	0	0	0
tr|Q47X19|Q47X19_COLP3	TonB-dependent receptor OS=Colwellia psychrerythraea (strain 34H / ATCC BAA-681) OX=167879 GN=CPS_3993 PE=3 SV=1	845	L	1	0	0	0	0	0	0	0	0	0
tr|Q47WX2|Q47WX2_COLP3	Amidase, hydantoinase/carbamoylase family OS=Colwellia psychrerythraea (strain 34H / ATCC BAA-681) OX=167879 GN=CPS_4042 PE=3 SV=1	315	L	1	0	0	0	0	0	0	0	0	0
sp|Q47Z78|PUR5_COLP3	Phosphoribosylformylglycinamidine cyclo-ligase OS=Colwellia psychrerythraea (strain 34H / ATCC BAA-681) OX=167879 GN=purM PE=3 SV=1	61	L	1	1	0	0	0	0	0	0	0	0
tr|Q48AJ4|Q48AJ4_COLP3	SapC family protein OS=Colwellia psychrerythraea (strain 34H / ATCC BAA-681) OX=167879 GN=CPS_0151 PE=4 SV=1	67	L	1	0	0	0	0	0	0	0	0	0
tr|Q485C3|Q485C3_COLP3	Methylcrotonyl-CoA carboxylase, alpha subunit OS=Colwellia psychrerythraea (strain 34H / ATCC BAA-681) OX=167879 GN=mccA PE=4 SV=1	321	L	1	0	0	0	0	0	0	0	0	0
sp|Q482T5|PNP_COLP3	Polyribonucleotide nucleotidyltransferase OS=Colwellia psychrerythraea (strain 34H / ATCC BAA-681) OX=167879 GN=pnp PE=3 SV=1	378	L	1	2	1	1	1	0	0	0	0	0
tr|Q482K0|Q482K0_COLP3	3-oxoacyl-[acyl-carrier-protein] reductase OS=Colwellia psychrerythraea (strain 34H / ATCC BAA-681) OX=167879 GN=fabG PE=3 SV=1	87	L	1	0	0	0	2	0	0	1	0	0
sp|Q488Y8|RPOA_COLP3	DNA-directed RNA polymerase subunit alpha OS=Colwellia psychrerythraea (strain 34H / ATCC BAA-681) OX=167879 GN=rpoA PE=3 SV=1	28	L	1	0	0	0	0	0	0	0	0	0
sp|Q47WR1|ENO_COLP3	Enolase OS=Colwellia psychrerythraea (strain 34H / ATCC BAA-681) OX=167879 GN=eno PE=3 SV=1	426	L	1	0	0	0	0	0	0	0	0	0
tr|Q47W81|Q47W81_COLP3	Bifunctional aspartokinase/homoserine dehydrogenase OS=Colwellia psychrerythraea (strain 34H / ATCC BAA-681) OX=167879 GN=thrA PE=3 SV=1	11	L	1	0	0	0	0	0	0	0	0	0
tr|Q480M8|Q480M8_COLP3	Phospho-2-dehydro-3-deoxyheptonate aldolase OS=Colwellia psychrerythraea (strain 34H / ATCC BAA-681) OX=167879 GN=aroG PE=3 SV=1	257	L	1	2	0	0	0	0	0	0	0	0
tr|Q482G7|Q482G7_COLP3	DNA gyrase subunit A OS=Colwellia psychrerythraea (strain 34H / ATCC BAA-681) OX=167879 GN=gyrA PE=1 SV=1	424	L	1	0	0	1	0	0	0	0	0	0
tr|Q48AH0|Q48AH0_COLP3	Thioredoxin OS=Colwellia psychrerythraea (strain 34H / ATCC BAA-681) OX=167879 GN=trx1 PE=3 SV=1	59	L	1	0	0	0	0	0	0	0	0	0
tr|Q47UC7|Q47UC7_COLP3	Peptidase S9 prolyl oligopeptidase catalytic domain-containing protein OS=Colwellia psychrerythraea (strain 34H / ATCC BAA-681) OX=167879 GN=CPS_4957 PE=4 SV=1	171	L	1	0	0	0	0	1	0	0	0	0
tr|Q486J7|Q486J7_COLP3	Glycine cleavage system H protein OS=Colwellia psychrerythraea (strain 34H / ATCC BAA-681) OX=167879 GN=gcvH PE=3 SV=1	8	L	1	0	0	0	0	0	0	0	0	0
tr|Q485M7|Q485M7_COLP3	Flagellar secretion chaperone FliS OS=Colwellia psychrerythraea (strain 34H / ATCC BAA-681) OX=167879 GN=fliS PE=3 SV=1	33, 34	L	1	1	2	0	0	0	0	0	0	0
tr|Q482S2|Q482S2_COLP3	Dihydrolipoyllysine-residue succinyltransferase component of 2-oxoglutarate dehydrogenase complex OS=Colwellia psychrerythraea (strain 34H / ATCC BAA-681) OX=167879 GN=sucB PE=3 SV=1	36	L	1	0	0	0	0	0	0	0	0	0
tr|Q486S7|Q486S7_COLP3	Intimin/invasin family protein OS=Colwellia psychrerythraea (strain 34H / ATCC BAA-681) OX=167879 GN=CPS_1195 PE=3 SV=1	756	L	1	0	0	0	0	0	0	0	0	0
sp|Q485G7|RRF_COLP3	Ribosome-recycling factor OS=Colwellia psychrerythraea (strain 34H / ATCC BAA-681) OX=167879 GN=frr PE=3 SV=1	37	L	1	0	0	0	1	0	0	0	0	0
tr|Q47Y86|Q47Y86_COLP3	Ribosome-binding ATPase YchF OS=Colwellia psychrerythraea (strain 34H / ATCC BAA-681) OX=167879 GN=ychF PE=3 SV=1	199	L	1	1	1	2	0	0	0	2	0	1
tr|Q47W01|Q47W01_COLP3	Methyl-accepting chemotaxis protein OS=Colwellia psychrerythraea (strain 34H / ATCC BAA-681) OX=167879 GN=CPS_4372 PE=3 SV=1	65	L	1	1	0	0	0	1	0	0	0	0
tr|Q489N5|Q489N5_COLP3	Type IV pilus biogenesis protein PilQ OS=Colwellia psychrerythraea (strain 34H / ATCC BAA-681) OX=167879 GN=CPS_0471 PE=3 SV=1	372	L	1	1	0	0	0	0	0	0	0	0
tr|Q485H9|Q485H9_COLP3	D-3-phosphoglycerate dehydrogenase OS=Colwellia psychrerythraea (strain 34H / ATCC BAA-681) OX=167879 GN=serA PE=3 SV=1	50	L	1	0	0	0	0	0	0	0	0	0
sp|Q47VJ4|MURA_COLP3	UDP-N-acetylglucosamine 1-carboxyvinyltransferase OS=Colwellia psychrerythraea (strain 34H / ATCC BAA-681) OX=167879 GN=murA PE=3 SV=1	200, 371	L	1	0	1	0	0	0	0	0	0	0
tr|Q47VC8|Q47VC8_COLP3	Transcriptional regulatory protein OmpR OS=Colwellia psychrerythraea (strain 34H / ATCC BAA-681) OX=167879 GN=ompR PE=4 SV=1	45	L	1	1	0	0	0	0	0	0	0	0
tr|Q47WH2|Q47WH2_COLP3	GDP-mannose 4,6-dehydratase OS=Colwellia psychrerythraea (strain 34H / ATCC BAA-681) OX=167879 GN=gmd PE=3 SV=1	41	L	1	0	0	0	0	0	0	0	0	0
tr|Q47UB4|Q47UB4_COLP3	Aminotransferase OS=Colwellia psychrerythraea (strain 34H / ATCC BAA-681) OX=167879 GN=aspC PE=3 SV=1	353	L	1	0	1	0	0	1	2	1	0	0
sp|Q47XG4|GLYA3_COLP3	Serine hydroxymethyltransferase 3 OS=Colwellia psychrerythraea (strain 34H / ATCC BAA-681) OX=167879 GN=glyA3 PE=3 SV=1	83	L	1	0	1	0	0	0	0	0	0	0
tr|Q47W64|Q47W64_COLP3	Oxidoreductase, short chain dehydrogenase/reductase family OS=Colwellia psychrerythraea (strain 34H / ATCC BAA-681) OX=167879 GN=CPS_4308 PE=4 SV=1	205	L	1	0	0	0	0	0	0	0	0	0
tr|Q482L3|Q482L3_COLP3	2-dehydro-3-deoxy-phosphogluconate aldolase OS=Colwellia psychrerythraea (strain 34H / ATCC BAA-681) OX=167879 GN=eda PE=3 SV=1	99, 124	L	1	0	3	1	0	0	0	0	0	0
tr|Q47XR6|Q47XR6_COLP3	TonB-dependent receptor OS=Colwellia psychrerythraea (strain 34H / ATCC BAA-681) OX=167879 GN=CPS_3737 PE=3 SV=1	86	L	1	0	0	0	0	0	0	0	0	0
tr|Q47YM1|Q47YM1_COLP3	3-hydroxyisobutyrate dehydrogenase OS=Colwellia psychrerythraea (strain 34H / ATCC BAA-681) OX=167879 GN=mmsB PE=3 SV=1	271	L	1	1	0	0	0	0	0	0	0	0
tr|Q487J2|Q487J2_COLP3	SapC family protein OS=Colwellia psychrerythraea (strain 34H / ATCC BAA-681) OX=167879 GN=CPS_1024 PE=4 SV=1	158, 196	L	1	0	0	0	0	0	1	0	0	0
tr|Q480M6|Q480M6_COLP3	DUF3083 family protein OS=Colwellia psychrerythraea (strain 34H / ATCC BAA-681) OX=167879 GN=CPS_2781 PE=4 SV=1	229	L	1	0	0	0	0	0	0	0	0	0
tr|Q47Z12|Q47Z12_COLP3	DUF3466 family protein OS=Colwellia psychrerythraea (strain 34H / ATCC BAA-681) OX=167879 GN=CPS_3276 PE=4 SV=1	41	L	1	0	0	0	0	0	0	0	0	0
sp|Q47WQ9|PYRG_COLP3	CTP synthase OS=Colwellia psychrerythraea (strain 34H / ATCC BAA-681) OX=167879 GN=pyrG PE=3 SV=1	341, 344	L	1	1	1	0	1	0	0	0	0	0
tr|Q485T2|Q485T2_COLP3	Neutral zinc metallopeptidase, M13 family OS=Colwellia psychrerythraea (strain 34H / ATCC BAA-681) OX=167879 GN=CPS_1440 PE=4 SV=1	236	L	1	0	0	0	0	0	0	0	0	0
tr|Q489U7|Q489U7_COLP3	CheC-like family protein OS=Colwellia psychrerythraea (strain 34H / ATCC BAA-681) OX=167879 GN=CPS_0409 PE=4 SV=1	45	L	1	0	0	0	0	0	0	0	0	0
tr|Q48AP7|Q48AP7_COLP3	methylmalonate-semialdehyde dehydrogenase (CoA acylating) OS=Colwellia psychrerythraea (strain 34H / ATCC BAA-681) OX=167879 GN=mmsA1 PE=4 SV=1	271	L	1	0	0	0	0	0	0	0	0	0
tr|Q482L7|Q482L7_COLP3	Transcriptional regulator, RpiR family OS=Colwellia psychrerythraea (strain 34H / ATCC BAA-681) OX=167879 GN=CPS_2280 PE=4 SV=1	26, 108, 125	L	1	0	0	1	0	1	0	0	0	0
tr|Q48AG3|Q48AG3_COLP3	Coenzyme A biosynthesis bifunctional protein CoaBC OS=Colwellia psychrerythraea (strain 34H / ATCC BAA-681) OX=167879 GN=coaBC PE=3 SV=1	391	L	1	0	0	0	0	0	0	0	0	0
tr|Q47X43|Q47X43_COLP3	Alpha-2-macroglobulin OS=Colwellia psychrerythraea (strain 34H / ATCC BAA-681) OX=167879 GN=CPS_3969 PE=3 SV=1	1360, 1406	L	1	0	0	1	0	1	0	0	0	0
tr|Q47XV4|Q47XV4_COLP3	TonB-dependent receptor OS=Colwellia psychrerythraea (strain 34H / ATCC BAA-681) OX=167879 GN=CPS_3698 PE=3 SV=1	53	L	1	0	0	0	0	0	0	0	0	0
tr|Q489V9|Q489V9_COLP3	DNA-binding transcriptional regulator NtrC OS=Colwellia psychrerythraea (strain 34H / ATCC BAA-681) OX=167879 GN=ntrC PE=4 SV=1	257	L	1	0	0	0	0	0	0	0	0	0
tr|Q484J6|Q484J6_COLP3	MaoC domain protein OS=Colwellia psychrerythraea (strain 34H / ATCC BAA-681) OX=167879 GN=CPS_1788 PE=4 SV=1	153	L	1	0	0	0	0	0	0	0	0	0
tr|Q481D9|Q481D9_COLP3	ATP-binding protein OS=Colwellia psychrerythraea (strain 34H / ATCC BAA-681) OX=167879 GN=CPS_2616 PE=4 SV=1	797, 877	L	1	0	0	2	0	1	0	0	0	0
tr|Q47W12|Q47W12_COLP3	Replicative DNA helicase OS=Colwellia psychrerythraea (strain 34H / ATCC BAA-681) OX=167879 GN=dnaB PE=3 SV=1	304	L	1	0	0	0	0	0	0	0	0	0
tr|Q47W29|Q47W29_COLP3	Cell division protein ZapE OS=Colwellia psychrerythraea (strain 34H / ATCC BAA-681) OX=167879 GN=zapE PE=3 SV=1	275	L	1	0	0	0	0	0	0	0	0	0
tr|Q480H8|Q480H8_COLP3	Putative gluconeogenesis factor OS=Colwellia psychrerythraea (strain 34H / ATCC BAA-681) OX=167879 GN=CPS_2836 PE=3 SV=1	134	L	1	0	0	0	0	0	0	0	0	0
sp|Q47U36|MNME_COLP3	tRNA modification GTPase MnmE OS=Colwellia psychrerythraea (strain 34H / ATCC BAA-681) OX=167879 GN=mnmE PE=3 SV=1	124, 273	L	1	1	2	1	2	2	1	3	0	1
tr|Q47VX1|Q47VX1_COLP3	DUF3581 domain-containing protein OS=Colwellia psychrerythraea (strain 34H / ATCC BAA-681) OX=167879 GN=CPS_4402 PE=4 SV=1	207	L	1	0	0	0	0	0	0	0	0	0
tr|Q47YX8|Q47YX8_COLP3	Putative nitrate ABC transporter, periplasmic nitrate-binding protein OS=Colwellia psychrerythraea (strain 34H / ATCC BAA-681) OX=167879 GN=CPS_3316 PE=4 SV=1	11, 299, 406	L	1	1	0	0	0	0	1	0	0	0
tr|Q489J7|Q489J7_COLP3	Kinase OS=Colwellia psychrerythraea (strain 34H / ATCC BAA-681) OX=167879 GN=CPS_0509 PE=3 SV=1	98	L	1	0	0	0	0	0	0	0	0	0
tr|Q489P6|Q489P6_COLP3	N-acetyl-gamma-glutamyl-phosphate reductase OS=Colwellia psychrerythraea (strain 34H / ATCC BAA-681) OX=167879 GN=argC PE=3 SV=1	6	L	1	0	0	0	0	0	0	0	0	0
tr|Q485P4|Q485P4_COLP3	Basal-body rod modification protein FlgD OS=Colwellia psychrerythraea (strain 34H / ATCC BAA-681) OX=167879 GN=flgD PE=3 SV=1	145, 226	L	1	2	0	0	0	0	0	0	0	0
tr|Q487L6|Q487L6_COLP3	Magnesium transporter MgtE intracellular domain-containing protein OS=Colwellia psychrerythraea (strain 34H / ATCC BAA-681) OX=167879 GN=CPS_1000 PE=4 SV=1	74	L	1	0	0	0	0	0	0	0	0	0
tr|Q47YY0|Q47YY0_COLP3	Putative nitrate ABC transporter, ATP-binding protein OS=Colwellia psychrerythraea (strain 34H / ATCC BAA-681) OX=167879 GN=CPS_3314 PE=4 SV=1	6, 67, 77, 135, 215	L	1	6	6	4	2	0	0	0	0	0
tr|Q488P2|Q488P2_COLP3	prolyl aminopeptidase OS=Colwellia psychrerythraea (strain 34H / ATCC BAA-681) OX=167879 GN=CPS_0722 PE=3 SV=1	97	L	1	0	1	0	0	0	0	0	0	0
tr|Q483G2|Q483G2_COLP3	Amidohydrolase 3 domain-containing protein OS=Colwellia psychrerythraea (strain 34H / ATCC BAA-681) OX=167879 GN=CPS_2078 PE=4 SV=1	240, 243	L	1	0	0	0	0	0	1	0	0	0
tr|Q485Z0|Q485Z0_COLP3	Oxidoreductase, short-chain dehydrogenase/reductase family OS=Colwellia psychrerythraea (strain 34H / ATCC BAA-681) OX=167879 GN=CPS_1382 PE=3 SV=1	151	L	1	0	0	0	0	0	0	0	0	0
sp|Q480C7|UVRB_COLP3	UvrABC system protein B OS=Colwellia psychrerythraea (strain 34H / ATCC BAA-681) OX=167879 GN=uvrB PE=3 SV=1	175	L	1	0	0	0	0	0	0	0	0	0
tr|Q481X2|Q481X2_COLP3	VCBS repeat protein OS=Colwellia psychrerythraea (strain 34H / ATCC BAA-681) OX=167879 GN=CPS_2430 PE=4 SV=1	2278	L	1	0	0	1	1	2	0	1	0	0
tr|Q487B5|Q487B5_COLP3	PilZ domain-containing protein OS=Colwellia psychrerythraea (strain 34H / ATCC BAA-681) OX=167879 GN=CPS_1106 PE=4 SV=1	276	L	1	0	0	1	0	0	0	0	0	0
tr|Q484L5|Q484L5_COLP3	Transcriptional regulator, LysR family OS=Colwellia psychrerythraea (strain 34H / ATCC BAA-681) OX=167879 GN=CPS_1769 PE=3 SV=1	215	L	1	0	0	0	0	0	0	0	0	0
sp|Q482K2|PLSX_COLP3	Phosphate acyltransferase OS=Colwellia psychrerythraea (strain 34H / ATCC BAA-681) OX=167879 GN=plsX PE=3 SV=1	101	L	1	0	0	0	0	0	0	0	0	0
tr|Q488V9|Q488V9_COLP3	Aminoglycoside phosphotransferase domain-containing protein OS=Colwellia psychrerythraea (strain 34H / ATCC BAA-681) OX=167879 GN=CPS_0655 PE=4 SV=1	177	L	1	2	1	2	0	0	0	0	0	0
tr|Q487S7|Q487S7_COLP3	histidine kinase OS=Colwellia psychrerythraea (strain 34H / ATCC BAA-681) OX=167879 GN=CPS_0939 PE=3 SV=1	1016	L	1	0	0	0	0	0	0	0	0	0
tr|Q47Y42|Q47Y42_COLP3	Transcriptional regulator, LysR family OS=Colwellia psychrerythraea (strain 34H / ATCC BAA-681) OX=167879 GN=CPS_3610 PE=3 SV=1	108	L	1	0	0	0	0	0	0	0	0	0
tr|Q47WV3|Q47WV3_COLP3	Uncharacterized protein OS=Colwellia psychrerythraea (strain 34H / ATCC BAA-681) OX=167879 GN=CPS_4064 PE=4 SV=1	46	L	1	0	0	0	0	0	0	0	0	0
tr|Q47UE1|Q47UE1_COLP3	Transcriptional regulator, DeoR family OS=Colwellia psychrerythraea (strain 34H / ATCC BAA-681) OX=167879 GN=CPS_4943 PE=4 SV=1	191	L	1	0	0	0	0	0	0	0	0	0
tr|Q47V24|Q47V24_COLP3	Sigma-54 dependent DNA-binding response regulator, Fis family OS=Colwellia psychrerythraea (strain 34H / ATCC BAA-681) OX=167879 GN=CPS_4704 PE=4 SV=1	183	L	1	0	0	0	0	0	0	0	0	0
tr|Q482R9|Q482R9_COLP3	FRG domain-containing protein OS=Colwellia psychrerythraea (strain 34H / ATCC BAA-681) OX=167879 GN=CPS_2223 PE=4 SV=1	14	L	1	0	0	0	0	0	0	0	0	0
tr|Q489D3|Q489D3_COLP3	Uncharacterized protein OS=Colwellia psychrerythraea (strain 34H / ATCC BAA-681) OX=167879 GN=CPS_0581 PE=4 SV=1	38	L	1	0	0	0	0	0	0	0	0	0
tr|Q489H0|Q489H0_COLP3	RNA pseudouridine synthase family protein OS=Colwellia psychrerythraea (strain 34H / ATCC BAA-681) OX=167879 GN=CPS_0536 PE=4 SV=1	502	L	1	0	1	0	0	0	0	0	0	0
tr|Q47XV7|Q47XV7_COLP3	Gluconokinase OS=Colwellia psychrerythraea (strain 34H / ATCC BAA-681) OX=167879 GN=CPS_3695 PE=3 SV=1	44	L	1	0	0	0	0	0	0	0	0	0
tr|Q47YR5|Q47YR5_COLP3	von Willebrand factor type A domain protein OS=Colwellia psychrerythraea (strain 34H / ATCC BAA-681) OX=167879 GN=CPS_3379 PE=4 SV=1	8	L	1	0	1	0	0	0	0	0	0	1
tr|Q47Z33|Q47Z33_COLP3	Glycosyl transferase, WecB/TagA/CpsF family OS=Colwellia psychrerythraea (strain 34H / ATCC BAA-681) OX=167879 GN=CPS_3247 PE=4 SV=1	397	L	1	0	0	0	0	0	0	0	0	0
tr|Q47ZB5|Q47ZB5_COLP3	Uncharacterized protein OS=Colwellia psychrerythraea (strain 34H / ATCC BAA-681) OX=167879 GN=CPS_3158 PE=4 SV=1	39	L	1	0	1	0	0	0	0	0	0	0
tr|Q485D4|Q485D4_COLP3	Uncharacterized protein OS=Colwellia psychrerythraea (strain 34H / ATCC BAA-681) OX=167879 GN=CPS_1589 PE=4 SV=1	27	L	1	0	0	0	0	0	0	1	0	0
tr|Q48AC8|Q48AC8_COLP3	Competence protein, homolog OS=Colwellia psychrerythraea (strain 34H / ATCC BAA-681) OX=167879 GN=CPS_0218 PE=4 SV=1	214	L	1	0	0	0	0	0	0	0	0	0
sp|Q48A14|STHA_COLP3	Soluble pyridine nucleotide transhydrogenase OS=Colwellia psychrerythraea (strain 34H / ATCC BAA-681) OX=167879 GN=sthA PE=3 SV=1	265, 266	L	0	0	1	1	0	1	0	0	3	0
tr|Q47X99|Q47X99_COLP3	Chaperone protein ClpB OS=Colwellia psychrerythraea (strain 34H / ATCC BAA-681) OX=167879 GN=clpB PE=3 SV=1	495, 526	L	0	0	1	0	0	4	0	0	2	0
tr|Q482U0|Q482U0_COLP3	Transcription termination/antitermination protein NusA OS=Colwellia psychrerythraea (strain 34H / ATCC BAA-681) OX=167879 GN=nusA PE=3 SV=1	211, 428	L	0	1	0	0	2	0	0	0	2	1
tr|Q484N1|Q484N1_COLP3	Xanthine/uracil permease family protein OS=Colwellia psychrerythraea (strain 34H / ATCC BAA-681) OX=167879 GN=CPS_1753 PE=3 SV=1	43	L	0	0	0	0	0	1	1	0	2	1
sp|Q48AS7|DNAA_COLP3	Chromosomal replication initiator protein DnaA OS=Colwellia psychrerythraea (strain 34H / ATCC BAA-681) OX=167879 GN=dnaA PE=3 SV=1	432	L	0	0	1	1	1	1	2	2	2	0
tr|Q489D4|Q489D4_COLP3	Tyrosine-protein kinase OS=Colwellia psychrerythraea (strain 34H / ATCC BAA-681) OX=167879 GN=CPS_0580 PE=3 SV=1	419, 556	L	0	0	0	0	1	0	1	1	2	1
tr|Q483M3|Q483M3_COLP3	C4-dicarboxylate transport transcriptional regulatory protein OS=Colwellia psychrerythraea (strain 34H / ATCC BAA-681) OX=167879 GN=dctD PE=4 SV=1	401	L	0	2	2	0	2	1	1	1	2	2
tr|Q47YX7|Q47YX7_COLP3	Putative response regulator NasT OS=Colwellia psychrerythraea (strain 34H / ATCC BAA-681) OX=167879 GN=CPS_3317 PE=4 SV=1	196	L	0	0	0	0	0	1	0	0	2	0
tr|Q47WA9|Q47WA9_COLP3	FeS assembly protein IscX OS=Colwellia psychrerythraea (strain 34H / ATCC BAA-681) OX=167879 GN=CPS_4263 PE=4 SV=1	29	L	0	0	1	1	0	0	1	0	2	1
PRTC-peptide|YDR226W	ADK1 SGDID:S000002634, Chr IV from 916486-917154, Genome Release 64-1-1, Verified ORF, "Adenylate kinase, required for purine metabolism; localized to the cytoplasm and the mitochondria; lacks cleavable signal sequence"	107	L	0	0	0	0	0	0	0	0	1	0
tr|Q47X18|Q47X18_COLP3	Putative lipoprotein OS=Colwellia psychrerythraea (strain 34H / ATCC BAA-681) OX=167879 GN=CPS_3994 PE=4 SV=1	396	L	0	0	0	0	0	0	0	0	1	1
tr|Q487E1|Q487E1_COLP3	Na(+)-translocating NADH-quinone reductase subunit A OS=Colwellia psychrerythraea (strain 34H / ATCC BAA-681) OX=167879 GN=nqrA PE=3 SV=1	181	L	0	0	1	0	0	1	0	0	1	0
sp|Q47Z40|SYQ_COLP3	Glutamine--tRNA ligase OS=Colwellia psychrerythraea (strain 34H / ATCC BAA-681) OX=167879 GN=glnS PE=3 SV=1	186	L	0	0	1	0	0	0	0	0	1	0
sp|Q47UW3|EFG2_COLP3	Elongation factor G 2 OS=Colwellia psychrerythraea (strain 34H / ATCC BAA-681) OX=167879 GN=fusA2 PE=3 SV=1	438	L	0	0	0	0	0	0	0	0	1	0
sp|Q47XA8|KAD_COLP3	Adenylate kinase OS=Colwellia psychrerythraea (strain 34H / ATCC BAA-681) OX=167879 GN=adk PE=3 SV=1	153	L	0	0	0	0	0	1	0	0	1	1
tr|Q486P0|Q486P0_COLP3	Isocitrate lyase OS=Colwellia psychrerythraea (strain 34H / ATCC BAA-681) OX=167879 GN=icl PE=4 SV=1	149	L	0	0	0	0	0	0	0	0	1	0
tr|Q47WY0|Q47WY0_COLP3	Sarcosine oxidase, delta subunit OS=Colwellia psychrerythraea (strain 34H / ATCC BAA-681) OX=167879 GN=soxD2 PE=4 SV=1	59	L	0	0	0	1	0	1	0	0	1	0
tr|Q47UA6|Q47UA6_COLP3	DNA polymerase I OS=Colwellia psychrerythraea (strain 34H / ATCC BAA-681) OX=167879 GN=polA PE=3 SV=1	114	L	0	0	1	0	0	1	0	0	1	0
tr|Q47Y13|Q47Y13_COLP3	Phosphate-specific transport system accessory protein PhoU OS=Colwellia psychrerythraea (strain 34H / ATCC BAA-681) OX=167879 GN=phoU PE=3 SV=1	175	L	0	0	0	0	0	1	0	0	1	0
tr|Q47VR5|Q47VR5_COLP3	Cell division protein FtsZ OS=Colwellia psychrerythraea (strain 34H / ATCC BAA-681) OX=167879 GN=ftsZ PE=3 SV=1	351	L	0	0	0	0	0	0	0	0	1	0
tr|Q485K1|Q485K1_COLP3	histidine kinase OS=Colwellia psychrerythraea (strain 34H / ATCC BAA-681) OX=167879 GN=cheA PE=4 SV=1	496	L	0	1	0	0	0	0	0	0	1	1
tr|Q47YC4|Q47YC4_COLP3	Anthranilate synthase component 1 OS=Colwellia psychrerythraea (strain 34H / ATCC BAA-681) OX=167879 GN=trpE PE=3 SV=1	389	L	0	0	0	0	0	0	0	0	1	0
sp|Q47ZS4|SYFA_COLP3	Phenylalanine--tRNA ligase alpha subunit OS=Colwellia psychrerythraea (strain 34H / ATCC BAA-681) OX=167879 GN=pheS PE=3 SV=1	309	L	0	0	0	0	0	0	0	0	1	1
tr|Q47YD5|Q47YD5_COLP3	Prolyl oligopeptidase family protein OS=Colwellia psychrerythraea (strain 34H / ATCC BAA-681) OX=167879 GN=CPS_3511 PE=4 SV=1	472	L	0	0	0	0	0	0	0	0	1	0
sp|Q48AM4|TDH_COLP3	L-threonine 3-dehydrogenase OS=Colwellia psychrerythraea (strain 34H / ATCC BAA-681) OX=167879 GN=tdh PE=3 SV=1	28	L	0	0	0	0	0	0	0	0	1	0
tr|Q47U50|Q47U50_COLP3	Outer membrane protein beta-barrel domain-containing protein OS=Colwellia psychrerythraea (strain 34H / ATCC BAA-681) OX=167879 GN=CPS_5034 PE=4 SV=1	214	L	0	0	0	0	0	0	0	0	1	0
tr|Q480Z7|Q480Z7_COLP3	RNA helicase OS=Colwellia psychrerythraea (strain 34H / ATCC BAA-681) OX=167879 GN=CPS_2658 PE=4 SV=1	322	L	0	0	0	0	0	1	0	0	1	2
tr|Q486P9|Q486P9_COLP3	Acyl-homoserine lactone acylase QuiP OS=Colwellia psychrerythraea (strain 34H / ATCC BAA-681) OX=167879 GN=CPS_1223 PE=3 SV=1	201	L	0	0	0	0	0	0	0	0	1	0
tr|Q481X3|Q481X3_COLP3	Membrane fusion protein (MFP) family protein OS=Colwellia psychrerythraea (strain 34H / ATCC BAA-681) OX=167879 GN=CPS_2429 PE=3 SV=1	206	L	0	0	0	0	0	0	0	0	1	0
tr|Q47UY1|Q47UY1_COLP3	Nitroreductase family protein OS=Colwellia psychrerythraea (strain 34H / ATCC BAA-681) OX=167879 GN=CPS_4747 PE=3 SV=1	32	L	0	0	0	0	0	0	0	0	1	0
tr|Q47WI8|Q47WI8_COLP3	Lipid A biosynthesis acyltransferase OS=Colwellia psychrerythraea (strain 34H / ATCC BAA-681) OX=167879 GN=lpxL PE=3 SV=1	295	L	0	0	0	0	0	0	0	0	1	0
tr|Q48AQ8|Q48AQ8_COLP3	Fatty acid cis/trans isomerase OS=Colwellia psychrerythraea (strain 34H / ATCC BAA-681) OX=167879 GN=CPS_0087 PE=4 SV=1	182	L	0	0	0	0	0	0	0	0	1	0
tr|Q47YW2|Q47YW2_COLP3	Uncharacterized protein OS=Colwellia psychrerythraea (strain 34H / ATCC BAA-681) OX=167879 GN=CPS_3332 PE=4 SV=1	462, 528, 796	L	0	0	0	1	1	0	0	0	1	0
tr|Q47WQ3|Q47WQ3_COLP3	MazG family protein OS=Colwellia psychrerythraea (strain 34H / ATCC BAA-681) OX=167879 GN=CPS_4114 PE=4 SV=1	219	L	0	0	0	0	0	0	0	0	1	0
tr|Q47WB8|Q47WB8_COLP3	LysM domain protein OS=Colwellia psychrerythraea (strain 34H / ATCC BAA-681) OX=167879 GN=CPS_4254 PE=4 SV=1	54	L	0	0	1	1	0	0	0	0	1	0
tr|Q47WF7|Q47WF7_COLP3	Multifunctional CCA protein OS=Colwellia psychrerythraea (strain 34H / ATCC BAA-681) OX=167879 GN=cca PE=3 SV=1	283, 369	L	0	2	1	0	0	1	0	0	1	0
tr|Q481A1|Q481A1_COLP3	PKD domain protein OS=Colwellia psychrerythraea (strain 34H / ATCC BAA-681) OX=167879 GN=CPS_2654 PE=4 SV=1	473	L	0	0	5	3	1	4	1	5	1	0
tr|Q488T4|Q488T4_COLP3	histidine kinase OS=Colwellia psychrerythraea (strain 34H / ATCC BAA-681) OX=167879 GN=CPS_0680 PE=4 SV=1	269	L	0	0	0	0	0	0	0	0	1	0
tr|Q47VB2|Q47VB2_COLP3	Membrane protein OS=Colwellia psychrerythraea (strain 34H / ATCC BAA-681) OX=167879 GN=CPS_4613 PE=4 SV=1	43	L	0	0	0	1	0	0	0	0	1	0
sp|Q487E8|ISPF_COLP3	2-C-methyl-D-erythritol 2,4-cyclodiphosphate synthase OS=Colwellia psychrerythraea (strain 34H / ATCC BAA-681) OX=167879 GN=ispF PE=3 SV=1	116	L	0	2	0	0	1	1	0	0	1	0
tr|Q487C2|Q487C2_COLP3	MltA-interacting MipA family protein OS=Colwellia psychrerythraea (strain 34H / ATCC BAA-681) OX=167879 GN=CPS_1099 PE=3 SV=1	122, 140	L	0	0	0	0	0	1	0	0	1	0
tr|Q488U4|Q488U4_COLP3	Oxidoreductase, GMC family OS=Colwellia psychrerythraea (strain 34H / ATCC BAA-681) OX=167879 GN=CPS_0670 PE=3 SV=1	311	L	0	1	1	1	0	0	0	0	1	0
tr|Q47XU6|Q47XU6_COLP3	Sugar:cation symporter family protein OS=Colwellia psychrerythraea (strain 34H / ATCC BAA-681) OX=167879 GN=CPS_3707 PE=3 SV=1	21	L	0	0	0	0	0	0	0	0	1	0
tr|Q488S8|Q488S8_COLP3	diguanylate cyclase OS=Colwellia psychrerythraea (strain 34H / ATCC BAA-681) OX=167879 GN=CPS_0686 PE=4 SV=1	259, 409	L	0	1	0	0	0	0	0	0	1	0
tr|Q47V23|Q47V23_COLP3	histidine kinase OS=Colwellia psychrerythraea (strain 34H / ATCC BAA-681) OX=167879 GN=CPS_4705 PE=4 SV=1	262, 444	L	0	0	0	1	0	0	0	0	1	0
tr|Q486Y3|Q486Y3_COLP3	GGDEF/GAF/EAL domain protein OS=Colwellia psychrerythraea (strain 34H / ATCC BAA-681) OX=167879 GN=CPS_1139 PE=4 SV=1	342	L	0	0	0	0	0	0	0	0	1	0
tr|Q47ZU0|Q47ZU0_COLP3	DUF1415 domain-containing protein OS=Colwellia psychrerythraea (strain 34H / ATCC BAA-681) OX=167879 GN=CPS_2979 PE=4 SV=1	144	L	0	0	1	0	0	0	0	0	1	0
tr|Q482N8|Q482N8_COLP3	Putative membrane protein OS=Colwellia psychrerythraea (strain 34H / ATCC BAA-681) OX=167879 GN=CPS_2254 PE=4 SV=1	152, 159	L	0	0	0	1	0	0	0	0	1	0
gi|21961605|gb|AAH34697.1|	(CONTAMINANT) Keratin 10 [Homo sapiens]	294, 314	L	0	1	3	1	0	1	4	0	1	1
gi|9790345|ref|NP_062908.1|	(CONTAMINANT) polyprotein [Tobacco etch virus]	2993	L	0	0	0	0	1	0	0	0	1	1
gi|27769210|gb|AAH42174.1|	(CONTAMINANT) Keratin 4 [Homo sapiens]	279, 393	L	0	1	1	0	0	0	0	0	0	0
gi|2136983|pir||I46732	(CONTAMINANT) Ig gamma heavy chain constant region - rabbit (fragment)	47	L	0	0	0	0	0	0	1	0	0	0
tr|Q47WF2|Q47WF2_COLP3	Nitrite reductase OS=Colwellia psychrerythraea (strain 34H / ATCC BAA-681) OX=167879 GN=nirS PE=4 SV=1	317, 444	L	0	1	1	1	2	0	0	0	0	3
sp|Q485H0|RS2_COLP3	Small ribosomal subunit protein uS2 OS=Colwellia psychrerythraea (strain 34H / ATCC BAA-681) OX=167879 GN=rpsB PE=3 SV=1	101	L	0	0	0	0	0	0	0	1	0	0
sp|Q488M6|SYV_COLP3	Valine--tRNA ligase OS=Colwellia psychrerythraea (strain 34H / ATCC BAA-681) OX=167879 GN=valS PE=3 SV=1	232, 932	L	0	1	0	1	0	0	0	0	0	1
sp|Q487Z9|RS3_COLP3	Small ribosomal subunit protein uS3 OS=Colwellia psychrerythraea (strain 34H / ATCC BAA-681) OX=167879 GN=rpsC PE=3 SV=1	115	L	0	0	0	0	0	0	0	0	0	1
sp|Q47WV1|RL19_COLP3	Large ribosomal subunit protein bL19 OS=Colwellia psychrerythraea (strain 34H / ATCC BAA-681) OX=167879 GN=rplS PE=3 SV=1	17	L	0	1	0	0	0	0	1	0	0	0
sp|Q48AW2|ATPA_COLP3	ATP synthase subunit alpha OS=Colwellia psychrerythraea (strain 34H / ATCC BAA-681) OX=167879 GN=atpA PE=3 SV=1	66	L	0	0	0	0	0	0	1	0	0	0
sp|Q47UV9|RPOB_COLP3	DNA-directed RNA polymerase subunit beta OS=Colwellia psychrerythraea (strain 34H / ATCC BAA-681) OX=167879 GN=rpoB PE=3 SV=1	588, 672, 1099, 1201	L	0	0	2	0	0	0	1	1	0	0
tr|Q47WI0|Q47WI0_COLP3	PspA/IM30 family protein OS=Colwellia psychrerythraea (strain 34H / ATCC BAA-681) OX=167879 GN=CPS_4191 PE=3 SV=1	221	L	0	1	0	0	0	0	0	0	0	0
sp|Q47XR0|Y3743_COLP3	Nucleoid-associated protein CPS_3743 OS=Colwellia psychrerythraea (strain 34H / ATCC BAA-681) OX=167879 GN=CPS_3743 PE=3 SV=1	27	L	0	1	0	0	0	0	0	0	0	0
sp|Q484Q5|SYL_COLP3	Leucine--tRNA ligase OS=Colwellia psychrerythraea (strain 34H / ATCC BAA-681) OX=167879 GN=leuS PE=3 SV=1	612	L	0	0	0	1	0	2	4	0	0	0
tr|Q482H8|Q482H8_COLP3	Denitrification regulatory protein nirQ OS=Colwellia psychrerythraea (strain 34H / ATCC BAA-681) OX=167879 GN=CPS_2319 PE=3 SV=1	230	L	0	1	0	0	0	0	0	0	0	0
tr|Q485C1|Q485C1_COLP3	Methylcrotonyl CoA carboxylase, beta subunit OS=Colwellia psychrerythraea (strain 34H / ATCC BAA-681) OX=167879 GN=mccB PE=4 SV=1	16	L	0	0	0	0	0	1	0	0	0	0
tr|Q47YI4|Q47YI4_COLP3	Peptidyl-prolyl cis-trans isomerase OS=Colwellia psychrerythraea (strain 34H / ATCC BAA-681) OX=167879 GN=fklB PE=3 SV=1	180	L	0	0	1	0	0	0	0	0	0	0
tr|Q47YM2|Q47YM2_COLP3	Methylmalonate-semialdehyde dehydrogenase OS=Colwellia psychrerythraea (strain 34H / ATCC BAA-681) OX=167879 GN=mmsA3 PE=4 SV=1	88, 321	L	0	0	1	0	0	1	0	0	0	0
sp|Q483C7|SYDND_COLP3	Aspartate--tRNA(Asp/Asn) ligase OS=Colwellia psychrerythraea (strain 34H / ATCC BAA-681) OX=167879 GN=aspS PE=3 SV=1	260, 338	L	0	1	0	1	0	0	0	0	0	0
tr|Q47UZ6|Q47UZ6_COLP3	Nitrous-oxide reductase OS=Colwellia psychrerythraea (strain 34H / ATCC BAA-681) OX=167879 GN=nosZ PE=3 SV=1	52	L	0	0	0	0	0	1	0	0	0	0
tr|Q488X8|Q488X8_COLP3	Acetylornithine aminotransferase OS=Colwellia psychrerythraea (strain 34H / ATCC BAA-681) OX=167879 GN=argD PE=3 SV=1	11	L	0	0	0	0	0	1	0	0	0	0
tr|Q482K8|Q482K8_COLP3	Ribonuclease E OS=Colwellia psychrerythraea (strain 34H / ATCC BAA-681) OX=167879 GN=rne PE=3 SV=1	166, 188	L	0	0	0	0	1	0	1	0	0	0
tr|Q489A8|Q489A8_COLP3	Large ribosomal subunit assembly factor BipA OS=Colwellia psychrerythraea (strain 34H / ATCC BAA-681) OX=167879 GN=typA PE=3 SV=1	426	L	0	0	0	0	0	0	0	1	0	0
sp|Q487G4|NAPA_COLP3	Periplasmic nitrate reductase OS=Colwellia psychrerythraea (strain 34H / ATCC BAA-681) OX=167879 GN=napA PE=3 SV=1	718	L	0	0	1	0	1	0	0	0	0	0
tr|Q486R4|Q486R4_COLP3	Phosphate regulon transcriptional regulatory protein PhoB OS=Colwellia psychrerythraea (strain 34H / ATCC BAA-681) OX=167879 GN=phoB PE=4 SV=1	153	L	0	0	0	0	0	0	0	0	0	1
tr|Q480I7|Q480I7_COLP3	Aconitate hydratase OS=Colwellia psychrerythraea (strain 34H / ATCC BAA-681) OX=167879 GN=CPS_2820 PE=3 SV=1	257	L	0	0	0	0	0	0	0	2	0	0
tr|Q47VT4|Q47VT4_COLP3	Ubiquinol-cytochrome c reductase iron-sulfur subunit OS=Colwellia psychrerythraea (strain 34H / ATCC BAA-681) OX=167879 GN=petA PE=4 SV=1	174, 188	L	0	0	0	0	1	0	0	1	0	0
tr|Q480K2|Q480K2_COLP3	Outer membrane lipoprotein-sorting protein OS=Colwellia psychrerythraea (strain 34H / ATCC BAA-681) OX=167879 GN=CPS_2805 PE=4 SV=1	408	L	0	0	0	0	1	0	0	1	0	0
tr|Q487C0|Q487C0_COLP3	Methionine synthase OS=Colwellia psychrerythraea (strain 34H / ATCC BAA-681) OX=167879 GN=metH PE=3 SV=1	1123	L	0	0	0	0	0	0	1	0	0	0
sp|Q47V96|GSA_COLP3	Glutamate-1-semialdehyde 2,1-aminomutase OS=Colwellia psychrerythraea (strain 34H / ATCC BAA-681) OX=167879 GN=hemL PE=3 SV=1	309	L	0	1	0	0	0	0	0	0	0	1
tr|Q48AH1|Q48AH1_COLP3	ATP-dependent RNA helicase RhlB OS=Colwellia psychrerythraea (strain 34H / ATCC BAA-681) OX=167879 GN=rhlB PE=3 SV=1	24	L	0	0	0	0	0	0	0	1	0	0
tr|Q489B8|Q489B8_COLP3	Putative lipoprotein OS=Colwellia psychrerythraea (strain 34H / ATCC BAA-681) OX=167879 GN=CPS_0596 PE=4 SV=1	58	L	0	1	1	0	1	0	0	0	0	0
tr|Q485I7|Q485I7_COLP3	Efflux transporter, MFP subunit, AcrA/E family OS=Colwellia psychrerythraea (strain 34H / ATCC BAA-681) OX=167879 GN=CPS_1536 PE=3 SV=1	177	L	0	0	1	0	0	1	0	0	0	0
tr|Q47YB9|Q47YB9_COLP3	Tryptophan synthase alpha chain OS=Colwellia psychrerythraea (strain 34H / ATCC BAA-681) OX=167879 GN=trpA PE=3 SV=1	59	L	0	0	1	0	0	1	0	0	0	0
tr|Q480B4|Q480B4_COLP3	Glu/Leu/Phe/Val dehydrogenase OS=Colwellia psychrerythraea (strain 34H / ATCC BAA-681) OX=167879 GN=CPS_2904 PE=3 SV=1	189	L	0	0	0	1	0	0	0	0	0	0
tr|Q486C4|Q486C4_COLP3	Putative Xaa-Pro dipeptidase OS=Colwellia psychrerythraea (strain 34H / ATCC BAA-681) OX=167879 GN=CPS_1348 PE=4 SV=1	184	L	0	0	0	0	0	0	0	0	0	1
tr|Q485P3|Q485P3_COLP3	Flagellar hook protein FlgE OS=Colwellia psychrerythraea (strain 34H / ATCC BAA-681) OX=167879 GN=flgE PE=3 SV=1	463	L	0	0	0	1	1	0	0	0	0	0
sp|Q47VY6|GPDA_COLP3	Glycerol-3-phosphate dehydrogenase [NAD(P)+] OS=Colwellia psychrerythraea (strain 34H / ATCC BAA-681) OX=167879 GN=gpsA PE=3 SV=1	155	L	0	0	1	0	0	0	0	0	0	0
tr|Q47XB9|Q47XB9_COLP3	ATP phosphoribosyltransferase OS=Colwellia psychrerythraea (strain 34H / ATCC BAA-681) OX=167879 GN=hisG PE=3 SV=1	70	L	0	0	1	0	0	1	0	0	0	0
sp|Q47XI6|DNAK2_COLP3	Chaperone protein DnaK 2 OS=Colwellia psychrerythraea (strain 34H / ATCC BAA-681) OX=167879 GN=dnaK2 PE=3 SV=1	257	L	0	0	0	1	0	0	1	0	0	0
sp|Q482S1|SUCC_COLP3	Succinate--CoA ligase [ADP-forming] subunit beta OS=Colwellia psychrerythraea (strain 34H / ATCC BAA-681) OX=167879 GN=sucC PE=3 SV=1	201	L	0	1	0	0	0	0	1	0	0	0
tr|Q47Z76|Q47Z76_COLP3	DUF3108 domain-containing protein OS=Colwellia psychrerythraea (strain 34H / ATCC BAA-681) OX=167879 GN=CPS_3198 PE=4 SV=1	141	L	0	0	0	0	0	0	1	0	0	0
tr|Q482S3|Q482S3_COLP3	oxoglutarate dehydrogenase (succinyl-transferring) OS=Colwellia psychrerythraea (strain 34H / ATCC BAA-681) OX=167879 GN=sucA PE=3 SV=1	719	L	0	0	0	0	0	0	0	0	0	1
tr|Q482S0|Q482S0_COLP3	Succinate--CoA ligase [ADP-forming] subunit alpha OS=Colwellia psychrerythraea (strain 34H / ATCC BAA-681) OX=167879 GN=sucD PE=3 SV=1	4	L	0	1	0	0	0	0	0	0	0	0
tr|Q47Z72|Q47Z72_COLP3	Putative lipoprotein OS=Colwellia psychrerythraea (strain 34H / ATCC BAA-681) OX=167879 GN=CPS_3202 PE=1 SV=1	78	L	0	0	0	0	0	1	0	0	0	0
tr|Q47VP0|Q47VP0_COLP3	Efflux transporter, RND family, MFP subunit subfamily OS=Colwellia psychrerythraea (strain 34H / ATCC BAA-681) OX=167879 GN=CPS_4484 PE=3 SV=1	287	L	0	0	0	0	0	1	1	0	0	0
tr|Q482P1|Q482P1_COLP3	Cysteine synthase OS=Colwellia psychrerythraea (strain 34H / ATCC BAA-681) OX=167879 GN=cysK PE=3 SV=1	244	L	0	0	0	0	0	0	0	0	0	1
tr|Q485X5|Q485X5_COLP3	Oxidoreductase, FAD/FMN-binding OS=Colwellia psychrerythraea (strain 34H / ATCC BAA-681) OX=167879 GN=CPS_1397 PE=4 SV=1	184	L	0	0	0	0	0	0	0	1	0	0
sp|Q487H5|SYA_COLP3	Alanine--tRNA ligase OS=Colwellia psychrerythraea (strain 34H / ATCC BAA-681) OX=167879 GN=alaS PE=3 SV=1	38	L	0	0	0	1	0	0	0	0	0	0
tr|Q485M0|Q485M0_COLP3	Flagellar motor switch protein FliG OS=Colwellia psychrerythraea (strain 34H / ATCC BAA-681) OX=167879 GN=fliG PE=3 SV=1	127	L	0	0	0	1	0	0	0	0	0	0
sp|Q47XA7|HTPG_COLP3	Chaperone protein HtpG OS=Colwellia psychrerythraea (strain 34H / ATCC BAA-681) OX=167879 GN=htpG PE=3 SV=1	59, 66	L	0	0	1	0	0	1	0	0	0	0
sp|Q47UV6|RL1_COLP3	Large ribosomal subunit protein uL1 OS=Colwellia psychrerythraea (strain 34H / ATCC BAA-681) OX=167879 GN=rplA PE=3 SV=1	65	L	0	0	0	0	0	0	0	0	0	1
tr|Q486B8|Q486B8_COLP3	Isocitrate dehydrogenase [NADP] OS=Colwellia psychrerythraea (strain 34H / ATCC BAA-681) OX=167879 GN=CPS_1354 PE=3 SV=1	571, 577	L	0	0	0	0	0	0	0	1	0	1
tr|Q480P6|Q480P6_COLP3	Alanine dehydrogenase OS=Colwellia psychrerythraea (strain 34H / ATCC BAA-681) OX=167879 GN=ald PE=3 SV=1	85	L	0	0	0	0	0	0	0	1	0	0
tr|Q47YJ4|Q47YJ4_COLP3	ATP-dependent zinc metalloprotease FtsH OS=Colwellia psychrerythraea (strain 34H / ATCC BAA-681) OX=167879 GN=ftsH PE=3 SV=1	529	L	0	0	0	0	0	0	1	0	0	0
sp|Q47XK5|ACCD_COLP3	Acetyl-coenzyme A carboxylase carboxyl transferase subunit beta OS=Colwellia psychrerythraea (strain 34H / ATCC BAA-681) OX=167879 GN=accD PE=3 SV=1	174	L	0	1	0	0	0	0	0	0	0	0
tr|Q47UN6|Q47UN6_COLP3	L-threonine dehydratase OS=Colwellia psychrerythraea (strain 34H / ATCC BAA-681) OX=167879 GN=ilvA PE=3 SV=1	313	L	0	0	0	0	0	0	0	1	0	0
tr|Q47US7|Q47US7_COLP3	Acetyltransferase component of pyruvate dehydrogenase complex OS=Colwellia psychrerythraea (strain 34H / ATCC BAA-681) OX=167879 GN=aceF PE=3 SV=1	514	L	0	0	0	0	2	0	1	0	0	0
sp|Q47VT2|RS9_COLP3	Small ribosomal subunit protein uS9 OS=Colwellia psychrerythraea (strain 34H / ATCC BAA-681) OX=167879 GN=rpsI PE=3 SV=1	58	L	0	1	0	0	0	0	0	0	0	0
tr|Q47YC1|Q47YC1_COLP3	Multifunctional fusion protein OS=Colwellia psychrerythraea (strain 34H / ATCC BAA-681) OX=167879 GN=trpC PE=3 SV=1	470	L	0	0	0	0	0	0	0	1	0	0
tr|Q47VM3|Q47VM3_COLP3	Glutamate synthase, large subunit OS=Colwellia psychrerythraea (strain 34H / ATCC BAA-681) OX=167879 GN=gltB PE=3 SV=1	551	L	0	0	1	0	1	0	0	0	0	0
tr|Q47VP8|Q47VP8_COLP3	Acyl-CoA dehydrogenase family protein OS=Colwellia psychrerythraea (strain 34H / ATCC BAA-681) OX=167879 GN=CPS_4476 PE=3 SV=1	232	L	0	0	1	0	0	0	0	0	0	0
tr|Q47Y07|Q47Y07_COLP3	Polysaccharide biosynthesis/export protein OS=Colwellia psychrerythraea (strain 34H / ATCC BAA-681) OX=167879 GN=CPS_3645 PE=4 SV=1	338, 364	L	0	0	1	1	0	3	2	1	0	0
tr|Q485E1|Q485E1_COLP3	2-oxoisovalerate dehydrogenase subunit alpha OS=Colwellia psychrerythraea (strain 34H / ATCC BAA-681) OX=167879 GN=CPS_1582 PE=3 SV=1	274	L	0	0	1	0	0	0	0	0	0	0
sp|Q486R1|ISPH_COLP3	4-hydroxy-3-methylbut-2-enyl diphosphate reductase OS=Colwellia psychrerythraea (strain 34H / ATCC BAA-681) OX=167879 GN=ispH PE=3 SV=1	256	L	0	0	0	0	1	0	0	0	0	0
tr|Q48AH6|Q48AH6_COLP3	Delta-aminolevulinic acid dehydratase OS=Colwellia psychrerythraea (strain 34H / ATCC BAA-681) OX=167879 GN=hemB PE=3 SV=1	40	L	0	0	0	0	0	0	0	1	0	0
sp|Q485F2|ACCA_COLP3	Acetyl-coenzyme A carboxylase carboxyl transferase subunit alpha OS=Colwellia psychrerythraea (strain 34H / ATCC BAA-681) OX=167879 GN=accA PE=3 SV=1	31	L	0	0	0	0	0	0	0	0	0	1
tr|Q48A19|Q48A19_COLP3	Protein HflC OS=Colwellia psychrerythraea (strain 34H / ATCC BAA-681) OX=167879 GN=hflC PE=3 SV=1	106	L	0	0	0	1	0	0	0	0	0	0
tr|Q488E7|Q488E7_COLP3	S-formylglutathione hydrolase OS=Colwellia psychrerythraea (strain 34H / ATCC BAA-681) OX=167879 GN=CPS_0819 PE=3 SV=1	159	L	0	0	0	0	0	1	0	0	0	0
sp|Q47XN8|PHS_COLP3	Putative pterin-4-alpha-carbinolamine dehydratase OS=Colwellia psychrerythraea (strain 34H / ATCC BAA-681) OX=167879 GN=CPS_3765 PE=3 SV=1	9	L	0	1	0	0	0	0	0	0	0	0
tr|Q486U5|Q486U5_COLP3	Acyl-CoA dehydrogenase family protein OS=Colwellia psychrerythraea (strain 34H / ATCC BAA-681) OX=167879 GN=CPS_1177 PE=3 SV=1	230	L	0	0	1	0	0	0	0	0	0	0
tr|Q47ZI1|Q47ZI1_COLP3	Putative peptidase, M28 family OS=Colwellia psychrerythraea (strain 34H / ATCC BAA-681) OX=167879 GN=CPS_3091 PE=4 SV=1	439	L	0	0	0	0	0	1	0	0	0	0
tr|Q47X11|Q47X11_COLP3	WD40-like beta Propeller containing protein OS=Colwellia psychrerythraea (strain 34H / ATCC BAA-681) OX=167879 GN=CPS_4002 PE=4 SV=1	218	L	0	0	0	0	0	0	0	1	0	0
tr|Q488K4|Q488K4_COLP3	Putative glutamate synthase, ferredoxin-dependent OS=Colwellia psychrerythraea (strain 34H / ATCC BAA-681) OX=167879 GN=CPS_0761 PE=3 SV=1	628, 630, 1167	L	0	0	0	1	1	0	0	1	0	0
tr|Q47YP4|Q47YP4_COLP3	ATP-dependent RNA helicase, DEAD box family OS=Colwellia psychrerythraea (strain 34H / ATCC BAA-681) OX=167879 GN=CPS_3401 PE=3 SV=1	26	L	0	0	0	0	0	0	0	0	0	1
tr|Q486B3|Q486B3_COLP3	Adenine deaminase OS=Colwellia psychrerythraea (strain 34H / ATCC BAA-681) OX=167879 GN=add1 PE=3 SV=1	138	L	0	0	0	0	1	0	0	0	0	0
tr|Q482V7|Q482V7_COLP3	Putative lipoprotein OS=Colwellia psychrerythraea (strain 34H / ATCC BAA-681) OX=167879 GN=CPS_2185 PE=4 SV=1	186	L	0	0	0	0	0	0	0	1	0	0
tr|Q485C2|Q485C2_COLP3	Enoyl-CoA hydratase/isomerase family protein OS=Colwellia psychrerythraea (strain 34H / ATCC BAA-681) OX=167879 GN=CPS_1601 PE=3 SV=1	204	L	0	0	1	0	0	0	0	0	0	0
tr|Q483E8|Q483E8_COLP3	Polysaccharide biosynthesis protein OS=Colwellia psychrerythraea (strain 34H / ATCC BAA-681) OX=167879 GN=CPS_2092 PE=3 SV=1	192	L	0	0	0	0	0	1	0	0	0	0
sp|Q485K0|CHEB_COLP3	Protein-glutamate methylesterase/protein-glutamine glutaminase OS=Colwellia psychrerythraea (strain 34H / ATCC BAA-681) OX=167879 GN=cheB PE=3 SV=1	237	L	0	0	0	1	1	1	0	0	0	0
tr|Q47UT3|Q47UT3_COLP3	Aconitate hydratase B OS=Colwellia psychrerythraea (strain 34H / ATCC BAA-681) OX=167879 GN=acnB PE=3 SV=1	769	L	0	0	0	0	1	0	0	0	0	0
tr|Q7WVY1|Q7WVY1_COLP3	Aminopeptidase N (Fragment) OS=Colwellia psychrerythraea (strain 34H / ATCC BAA-681) OX=167879 GN=CPS_3470 PE=1 SV=1	480	L	0	1	1	0	0	0	0	0	0	0
tr|Q487T0|Q487T0_COLP3	TonB-dependent receptor OS=Colwellia psychrerythraea (strain 34H / ATCC BAA-681) OX=167879 GN=CPS_0936 PE=3 SV=1	214	L	0	0	0	0	0	0	0	0	0	1
tr|Q483U6|Q483U6_COLP3	Response regulator OS=Colwellia psychrerythraea (strain 34H / ATCC BAA-681) OX=167879 GN=CPS_1940 PE=1 SV=1	43	L	0	0	0	0	0	0	0	0	0	1
tr|Q47WU4|Q47WU4_COLP3	Signal recognition particle protein OS=Colwellia psychrerythraea (strain 34H / ATCC BAA-681) OX=167879 GN=ffh PE=3 SV=1	95	L	0	0	0	0	1	0	0	0	0	0
sp|Q482T7|TRUB_COLP3	tRNA pseudouridine synthase B OS=Colwellia psychrerythraea (strain 34H / ATCC BAA-681) OX=167879 GN=truB PE=3 SV=1	107	L	0	0	0	0	0	0	0	0	0	1
tr|Q48AJ3|Q48AJ3_COLP3	Uncharacterized protein OS=Colwellia psychrerythraea (strain 34H / ATCC BAA-681) OX=167879 GN=CPS_0152 PE=4 SV=1	287	L	0	2	0	0	0	0	0	0	0	0
tr|Q47WX0|Q47WX0_COLP3	NADPH-dependent F420 reductase OS=Colwellia psychrerythraea (strain 34H / ATCC BAA-681) OX=167879 GN=CPS_4044 PE=4 SV=1	140	L	0	0	0	0	0	0	0	0	0	1
sp|Q47UE0|GLMU_COLP3	Bifunctional protein GlmU OS=Colwellia psychrerythraea (strain 34H / ATCC BAA-681) OX=167879 GN=glmU PE=3 SV=1	192	L	0	0	1	0	0	0	0	0	0	0
tr|Q47WM5|Q47WM5_COLP3	Trypsin family protein OS=Colwellia psychrerythraea (strain 34H / ATCC BAA-681) OX=167879 GN=CPS_4143 PE=4 SV=1	67, 199	L	0	0	0	3	1	2	0	0	0	1
tr|Q47WR7|Q47WR7_COLP3	TIGR03545 family protein OS=Colwellia psychrerythraea (strain 34H / ATCC BAA-681) OX=167879 GN=CPS_4100 PE=4 SV=1	79	L	0	0	0	0	0	0	0	1	0	0
tr|Q47U98|Q47U98_COLP3	oligopeptidase A OS=Colwellia psychrerythraea (strain 34H / ATCC BAA-681) OX=167879 GN=prlC PE=3 SV=1	537	L	0	0	1	0	0	0	0	0	0	0
tr|Q488X9|Q488X9_COLP3	Arginine N-succinyltransferase OS=Colwellia psychrerythraea (strain 34H / ATCC BAA-681) OX=167879 GN=astA PE=4 SV=1	207	L	0	0	0	0	1	0	0	0	0	0
tr|Q47VZ3|Q47VZ3_COLP3	Small ribosomal subunit biogenesis GTPase RsgA OS=Colwellia psychrerythraea (strain 34H / ATCC BAA-681) OX=167879 GN=rsgA PE=3 SV=1	194	L	0	0	0	0	1	0	0	0	0	0
sp|Q47XL9|CLPX_COLP3	ATP-dependent Clp protease ATP-binding subunit ClpX OS=Colwellia psychrerythraea (strain 34H / ATCC BAA-681) OX=167879 GN=clpX PE=3 SV=1	149, 388	L	0	1	0	0	0	0	1	0	0	0
tr|Q47VL1|Q47VL1_COLP3	Octaprenyl-diphosphate synthase OS=Colwellia psychrerythraea (strain 34H / ATCC BAA-681) OX=167879 GN=ispB PE=3 SV=1	207, 213, 318	L	0	1	3	2	2	0	1	0	0	1
tr|Q48AG0|Q48AG0_COLP3	Putative site-specific recombinase, phage integrase family OS=Colwellia psychrerythraea (strain 34H / ATCC BAA-681) OX=167879 GN=CPS_0185 PE=4 SV=1	159	L	0	0	1	0	0	0	0	0	0	0
tr|Q48AD9|Q48AD9_COLP3	ParA family protein OS=Colwellia psychrerythraea (strain 34H / ATCC BAA-681) OX=167879 GN=CPS_0207 PE=4 SV=1	126	L	0	0	0	0	0	0	0	1	0	0
sp|Q47VL2|RL21_COLP3	Large ribosomal subunit protein bL21 OS=Colwellia psychrerythraea (strain 34H / ATCC BAA-681) OX=167879 GN=rplU PE=3 SV=1	39	L	0	0	0	0	0	0	0	0	0	1
tr|Q47WK7|Q47WK7_COLP3	Secretion protein, HlyD family OS=Colwellia psychrerythraea (strain 34H / ATCC BAA-681) OX=167879 GN=CPS_4163 PE=4 SV=1	211	L	0	0	1	0	0	0	0	0	0	0
tr|Q47Z43|Q47Z43_COLP3	Acetolactate synthase small subunit OS=Colwellia psychrerythraea (strain 34H / ATCC BAA-681) OX=167879 GN=ilvH PE=3 SV=1	43	L	0	0	0	0	0	0	0	0	0	1
tr|Q47VC3|Q47VC3_COLP3	Porin domain-containing protein OS=Colwellia psychrerythraea (strain 34H / ATCC BAA-681) OX=167879 GN=CPS_4602 PE=4 SV=1	39	L	0	0	1	0	0	0	0	0	0	0
tr|Q486Z2|Q486Z2_COLP3	serine O-acetyltransferase OS=Colwellia psychrerythraea (strain 34H / ATCC BAA-681) OX=167879 GN=cysE PE=3 SV=1	209	L	0	0	0	0	0	0	0	1	0	0
tr|Q47Y23|Q47Y23_COLP3	Amidohydrolase family protein OS=Colwellia psychrerythraea (strain 34H / ATCC BAA-681) OX=167879 GN=CPS_3629 PE=4 SV=1	7	L	0	0	0	0	0	0	0	0	0	1
tr|Q47WG4|Q47WG4_COLP3	2-isopropylmalate synthase OS=Colwellia psychrerythraea (strain 34H / ATCC BAA-681) OX=167879 GN=leuA PE=3 SV=1	35, 39	L	0	0	1	0	1	0	0	0	0	0
tr|Q48A78|Q48A78_COLP3	Putative Xaa-Pro dipeptidase OS=Colwellia psychrerythraea (strain 34H / ATCC BAA-681) OX=167879 GN=CPS_0268 PE=4 SV=1	70	L	0	1	0	0	0	0	0	0	0	0
tr|Q483M2|Q483M2_COLP3	Exodeoxyribonuclease I OS=Colwellia psychrerythraea (strain 34H / ATCC BAA-681) OX=167879 GN=sbcB PE=4 SV=1	83	L	0	0	1	1	0	0	1	0	0	1
tr|Q48AB5|Q48AB5_COLP3	Thioredoxin domain-containing protein OS=Colwellia psychrerythraea (strain 34H / ATCC BAA-681) OX=167879 GN=CPS_0231 PE=4 SV=1	56	L	0	0	0	0	0	0	0	0	0	1
tr|Q486A6|Q486A6_COLP3	ABC transporter, ATP-binding protein OS=Colwellia psychrerythraea (strain 34H / ATCC BAA-681) OX=167879 GN=CPS_1366 PE=4 SV=1	265	L	0	0	1	0	0	0	0	0	0	0
tr|Q47Z48|Q47Z48_COLP3	alanine transaminase OS=Colwellia psychrerythraea (strain 34H / ATCC BAA-681) OX=167879 GN=CPS_3232 PE=3 SV=1	323	L	0	0	0	0	0	1	0	0	0	0
tr|Q47ZS2|Q47ZS2_COLP3	FAD binding protein OS=Colwellia psychrerythraea (strain 34H / ATCC BAA-681) OX=167879 GN=CPS_2998 PE=4 SV=1	615, 820	L	0	1	0	1	0	1	0	0	0	0
tr|Q47VW8|Q47VW8_COLP3	S-adenosylmethionine-dependent methyltransferase domain-containing protein OS=Colwellia psychrerythraea (strain 34H / ATCC BAA-681) OX=167879 GN=CPS_4405 PE=4 SV=1	113	L	0	0	0	0	0	0	1	0	0	0
tr|Q485X4|Q485X4_COLP3	Uncharacterized protein OS=Colwellia psychrerythraea (strain 34H / ATCC BAA-681) OX=167879 GN=CPS_1398 PE=4 SV=1	114	L	0	0	0	1	0	0	1	1	0	0
tr|Q487J3|Q487J3_COLP3	Putative tryptophan halogenase OS=Colwellia psychrerythraea (strain 34H / ATCC BAA-681) OX=167879 GN=CPS_1023 PE=4 SV=1	500	L	0	1	0	0	0	0	0	0	0	0
tr|Q483Z8|Q483Z8_COLP3	Quinoprotein alcohol dehydrogenase OS=Colwellia psychrerythraea (strain 34H / ATCC BAA-681) OX=167879 GN=exaA PE=3 SV=1	415	L	0	0	1	0	0	0	0	0	0	0
tr|Q48AX1|Q48AX1_COLP3	HemY protein OS=Colwellia psychrerythraea (strain 34H / ATCC BAA-681) OX=167879 GN=hemY PE=4 SV=1	123	L	0	0	0	0	0	0	1	0	0	0
sp|Q47VQ1|RSMH_COLP3	Ribosomal RNA small subunit methyltransferase H OS=Colwellia psychrerythraea (strain 34H / ATCC BAA-681) OX=167879 GN=rsmH PE=3 SV=1	231	L	0	1	0	0	0	0	0	0	0	0
tr|Q482Z0|Q482Z0_COLP3	Thrombospondin type 3 repeat family protein/Calx-beta domain protein OS=Colwellia psychrerythraea (strain 34H / ATCC BAA-681) OX=167879 GN=CPS_2152 PE=4 SV=1	1115	L	0	0	0	1	0	0	0	0	0	0
tr|Q489S4|Q489S4_COLP3	Sel1 domain protein repeat-containing protein OS=Colwellia psychrerythraea (strain 34H / ATCC BAA-681) OX=167879 GN=CPS_0432 PE=4 SV=1	131	L	0	1	0	0	0	0	0	0	0	0
tr|Q47YP1|Q47YP1_COLP3	Snf2 family protein OS=Colwellia psychrerythraea (strain 34H / ATCC BAA-681) OX=167879 GN=CPS_3404 PE=4 SV=1	254	L	0	1	0	0	0	0	0	0	0	0
tr|Q47VB7|Q47VB7_COLP3	Putative membrane protein OS=Colwellia psychrerythraea (strain 34H / ATCC BAA-681) OX=167879 GN=CPS_4608 PE=3 SV=1	7	L	0	0	0	0	0	1	0	0	0	0
sp|Q481U4|Y2458_COLP3	UPF0145 protein CPS_2458 OS=Colwellia psychrerythraea (strain 34H / ATCC BAA-681) OX=167879 GN=CPS_2458 PE=3 SV=1	54	L	0	0	0	0	0	0	1	0	0	0
tr|Q48AR6|Q48AR6_COLP3	HAD-superfamily hydrolase, subfamily IA, variant 1 family protein OS=Colwellia psychrerythraea (strain 34H / ATCC BAA-681) OX=167879 GN=CPS_0079 PE=4 SV=1	111, 117	L	0	1	0	0	0	0	1	0	0	0
tr|Q47WA0|Q47WA0_COLP3	Sigma-54 dependent response regulator OS=Colwellia psychrerythraea (strain 34H / ATCC BAA-681) OX=167879 GN=CPS_4272 PE=4 SV=1	244	L	0	0	1	0	0	0	0	0	0	0
tr|Q482N4|Q482N4_COLP3	Acyl-CoA dehydrogenase family protein OS=Colwellia psychrerythraea (strain 34H / ATCC BAA-681) OX=167879 GN=CPS_2263 PE=3 SV=1	231, 350	L	0	1	1	0	0	0	0	0	0	0
tr|Q47YL8|Q47YL8_COLP3	Long-chain-fatty-acid--CoA ligase OS=Colwellia psychrerythraea (strain 34H / ATCC BAA-681) OX=167879 GN=fadD2 PE=4 SV=1	298	L	0	0	0	0	1	0	0	0	0	0
tr|Q47XT1|Q47XT1_COLP3	Cellobiose phosphorylase OS=Colwellia psychrerythraea (strain 34H / ATCC BAA-681) OX=167879 GN=CPS_3722 PE=4 SV=1	836	L	0	0	0	0	1	0	0	0	0	0
tr|Q481R3|Q481R3_COLP3	Cupin type-2 domain-containing protein OS=Colwellia psychrerythraea (strain 34H / ATCC BAA-681) OX=167879 GN=CPS_2490 PE=4 SV=1	94	L	0	1	0	0	0	0	1	0	0	0
tr|Q47U40|Q47U40_COLP3	ParA family protein OS=Colwellia psychrerythraea (strain 34H / ATCC BAA-681) OX=167879 GN=CPS_5045 PE=4 SV=1	176	L	0	0	1	0	0	0	0	0	0	0
tr|Q47VF1|Q47VF1_COLP3	MSHA biogenesis protein MshE OS=Colwellia psychrerythraea (strain 34H / ATCC BAA-681) OX=167879 GN=mshE PE=3 SV=1	82	L	0	0	0	0	0	1	0	0	0	0
tr|Q487R5|Q487R5_COLP3	Phosphate-selective porin O and P OS=Colwellia psychrerythraea (strain 34H / ATCC BAA-681) OX=167879 GN=CPS_0951 PE=4 SV=1	20	L	0	2	0	1	1	0	0	1	0	0
tr|Q47VW6|Q47VW6_COLP3	HDOD domain-containing protein OS=Colwellia psychrerythraea (strain 34H / ATCC BAA-681) OX=167879 GN=CPS_4407 PE=4 SV=1	116	L	0	2	1	2	0	2	0	0	0	1
tr|Q489C7|Q489C7_COLP3	asparagine synthase (glutamine-hydrolyzing) OS=Colwellia psychrerythraea (strain 34H / ATCC BAA-681) OX=167879 GN=CPS_0587 PE=4 SV=1	257	L	0	1	0	0	1	1	0	0	0	0
tr|Q47VK2|Q47VK2_COLP3	Co-chaperone protein DjlA OS=Colwellia psychrerythraea (strain 34H / ATCC BAA-681) OX=167879 GN=djlA PE=3 SV=1	11	L	0	0	0	1	0	0	0	0	0	0
tr|Q486F1|Q486F1_COLP3	Aldehyde dehydrogenase (NAD) family protein OS=Colwellia psychrerythraea (strain 34H / ATCC BAA-681) OX=167879 GN=CPS_1321 PE=3 SV=1	231	L	0	0	0	0	0	0	0	1	0	0
tr|Q47YM8|Q47YM8_COLP3	Putative branched-chain amino acid ABC transporter, ATP-binding protein OS=Colwellia psychrerythraea (strain 34H / ATCC BAA-681) OX=167879 GN=CPS_3417 PE=4 SV=1	91	L	0	0	0	1	0	0	0	0	0	0
sp|Q48AS9|FMT_COLP3	Methionyl-tRNA formyltransferase OS=Colwellia psychrerythraea (strain 34H / ATCC BAA-681) OX=167879 GN=fmt PE=3 SV=1	184	L	0	0	1	0	1	0	0	0	0	0
tr|Q47WZ7|Q47WZ7_COLP3	Iron-sulfur cluster-binding protein OS=Colwellia psychrerythraea (strain 34H / ATCC BAA-681) OX=167879 GN=CPS_4016 PE=4 SV=1	271	L	0	0	0	0	0	0	1	0	0	0
tr|Q485Y1|Q485Y1_COLP3	Zinc-type alcohol dehydrogenase-like protein OS=Colwellia psychrerythraea (strain 34H / ATCC BAA-681) OX=167879 GN=CPS_1391 PE=3 SV=1	18	L	0	0	0	1	0	0	0	0	0	0
tr|Q48AR2|Q48AR2_COLP3	DNA helicase OS=Colwellia psychrerythraea (strain 34H / ATCC BAA-681) OX=167879 GN=recQ PE=3 SV=1	399	L	0	0	1	0	0	0	0	0	0	0
tr|Q486R3|Q486R3_COLP3	histidine kinase OS=Colwellia psychrerythraea (strain 34H / ATCC BAA-681) OX=167879 GN=phoR PE=4 SV=1	329	L	0	0	0	0	0	1	0	0	0	0
tr|Q485J4|Q485J4_COLP3	DUF2802 domain-containing protein OS=Colwellia psychrerythraea (strain 34H / ATCC BAA-681) OX=167879 GN=CPS_1529 PE=4 SV=1	146	L	0	2	0	1	0	1	0	0	0	0
tr|Q484B3|Q484B3_COLP3	Mur ligase family protein OS=Colwellia psychrerythraea (strain 34H / ATCC BAA-681) OX=167879 GN=CPS_1872 PE=4 SV=1	563	L	0	0	0	1	0	0	0	0	0	0
tr|Q484D7|Q484D7_COLP3	AcrB/AcrD/AcrF family protein OS=Colwellia psychrerythraea (strain 34H / ATCC BAA-681) OX=167879 GN=CPS_1848 PE=4 SV=1	184	L	0	1	0	0	0	0	0	0	0	0
tr|Q47Y19|Q47Y19_COLP3	Protein-methionine-sulfoxide reductase catalytic subunit MsrP OS=Colwellia psychrerythraea (strain 34H / ATCC BAA-681) OX=167879 GN=msrP PE=3 SV=1	41	L	0	0	0	0	0	0	0	0	0	1
tr|Q47VC9|Q47VC9_COLP3	histidine kinase OS=Colwellia psychrerythraea (strain 34H / ATCC BAA-681) OX=167879 GN=envZ PE=4 SV=1	293	L	0	0	0	1	0	0	0	0	0	0
tr|Q47Y03|Q47Y03_COLP3	tRNA pseudouridine synthase C OS=Colwellia psychrerythraea (strain 34H / ATCC BAA-681) OX=167879 GN=truC PE=4 SV=1	176	L	0	0	0	0	0	0	1	0	0	0
tr|Q47U53|Q47U53_COLP3	histidine kinase OS=Colwellia psychrerythraea (strain 34H / ATCC BAA-681) OX=167879 GN=CPS_5031 PE=4 SV=1	392	L	0	0	0	0	1	0	0	0	0	0
tr|Q480W1|Q480W1_COLP3	NAD-glutamate dehydrogenase family protein OS=Colwellia psychrerythraea (strain 34H / ATCC BAA-681) OX=167879 GN=CPS_2694 PE=4 SV=1	1027	L	0	1	0	0	0	0	0	1	0	0
tr|Q486S9|Q486S9_COLP3	SohB protein, peptidase U7 family OS=Colwellia psychrerythraea (strain 34H / ATCC BAA-681) OX=167879 GN=sohB PE=3 SV=1	153	L	0	0	0	0	0	0	0	1	0	0
tr|Q47Y63|Q47Y63_COLP3	RmuC-domain protein OS=Colwellia psychrerythraea (strain 34H / ATCC BAA-681) OX=167879 GN=CPS_3589 PE=3 SV=1	94	L	0	0	0	0	0	0	1	0	0	0
tr|Q47U93|Q47U93_COLP3	Uncharacterized protein OS=Colwellia psychrerythraea (strain 34H / ATCC BAA-681) OX=167879 GN=CPS_4991 PE=4 SV=1	162	L	0	0	1	0	0	0	0	0	0	0
tr|Q47UD9|Q47UD9_COLP3	Nitrate reductase OS=Colwellia psychrerythraea (strain 34H / ATCC BAA-681) OX=167879 GN=nasA PE=3 SV=1	68	L	0	0	1	0	1	0	0	0	0	0
tr|Q47UG5|Q47UG5_COLP3	Transcriptional regulator, AsnC family OS=Colwellia psychrerythraea (strain 34H / ATCC BAA-681) OX=167879 GN=CPS_4919 PE=4 SV=1	12	L	0	0	0	1	0	0	0	0	0	0
tr|Q482I2|Q482I2_COLP3	Lysozyme inhibitor LprI N-terminal domain-containing protein OS=Colwellia psychrerythraea (strain 34H / ATCC BAA-681) OX=167879 GN=CPS_2315 PE=4 SV=1	59	L	0	1	0	0	0	1	0	2	0	0
tr|Q482I7|Q482I7_COLP3	ABC transporter, permease protein OS=Colwellia psychrerythraea (strain 34H / ATCC BAA-681) OX=167879 GN=CPS_2310 PE=4 SV=1	388	L	0	0	0	0	0	1	0	0	0	0
tr|Q484I6|Q484I6_COLP3	ATP-dependent peptidase, M41 family OS=Colwellia psychrerythraea (strain 34H / ATCC BAA-681) OX=167879 GN=CPS_1798 PE=3 SV=1	22	L	0	0	0	0	0	0	0	0	0	1
tr|Q47UA8|Q47UA8_COLP3	ATP-dependent DNA helicase RecG OS=Colwellia psychrerythraea (strain 34H / ATCC BAA-681) OX=167879 GN=recG PE=3 SV=1	256	L	0	1	1	0	0	1	0	0	0	0
tr|Q47Y46|Q47Y46_COLP3	DUF805 domain-containing protein OS=Colwellia psychrerythraea (strain 34H / ATCC BAA-681) OX=167879 GN=CPS_3606 PE=4 SV=1	8	L	0	0	0	0	0	0	1	0	0	0
tr|Q48AP6|Q48AP6_COLP3	Omega-amino acid--pyruvate aminotransferase OS=Colwellia psychrerythraea (strain 34H / ATCC BAA-681) OX=167879 GN=CPS_0099 PE=3 SV=1	185	L	0	0	0	0	0	0	1	1	0	0
tr|Q483U7|Q483U7_COLP3	histidine kinase OS=Colwellia psychrerythraea (strain 34H / ATCC BAA-681) OX=167879 GN=CPS_1939 PE=3 SV=1	273	L	0	0	0	1	1	0	1	0	0	0
tr|Q486J1|Q486J1_COLP3	Metallo-beta-lactamase family protein OS=Colwellia psychrerythraea (strain 34H / ATCC BAA-681) OX=167879 GN=CPS_1281 PE=3 SV=1	456	L	0	0	0	0	0	0	0	1	0	0
tr|Q481F5|Q481F5_COLP3	Cell division protein FtsZ OS=Colwellia psychrerythraea (strain 34H / ATCC BAA-681) OX=167879 GN=ftsZ PE=3 SV=1	279	L	0	0	0	0	1	0	0	0	0	0
tr|Q47ZY4|Q47ZY4_COLP3	tRNA-guanine(15) transglycosylase-like domain-containing protein OS=Colwellia psychrerythraea (strain 34H / ATCC BAA-681) OX=167879 GN=CPS_2935 PE=4 SV=1	250	L	0	0	1	0	0	0	0	0	0	0
tr|Q487M1|Q487M1_COLP3	Transcriptional regulator, LysR family OS=Colwellia psychrerythraea (strain 34H / ATCC BAA-681) OX=167879 GN=CPS_0995 PE=3 SV=1	9	L	0	0	0	1	0	0	0	0	0	0
tr|Q47ZI7|Q47ZI7_COLP3	Amidohydrolase family protein OS=Colwellia psychrerythraea (strain 34H / ATCC BAA-681) OX=167879 GN=CPS_3085 PE=4 SV=1	58	L	0	0	0	0	0	1	0	0	0	0
tr|Q47V40|Q47V40_COLP3	Iron-sulfur cluster-binding protein OS=Colwellia psychrerythraea (strain 34H / ATCC BAA-681) OX=167879 GN=CPS_4688 PE=4 SV=1	134, 303, 456	L	0	1	2	0	0	0	0	1	0	0
tr|Q47Z08|Q47Z08_COLP3	DNA-binding protein OS=Colwellia psychrerythraea (strain 34H / ATCC BAA-681) OX=167879 GN=CPS_3286 PE=4 SV=1	84	L	0	0	0	0	0	0	1	0	0	0
tr|Q481M3|Q481M3_COLP3	Transcriptional regulator, LysR family OS=Colwellia psychrerythraea (strain 34H / ATCC BAA-681) OX=167879 GN=CPS_2531 PE=3 SV=1	230	L	0	0	1	0	0	0	0	0	0	0
tr|Q484F3|Q484F3_COLP3	Cytochrome c-type protein OS=Colwellia psychrerythraea (strain 34H / ATCC BAA-681) OX=167879 GN=torC PE=3 SV=1	139	L	0	1	0	0	0	0	0	0	0	1
tr|Q488N4|Q488N4_COLP3	Riboflavin biosynthesis protein RibD OS=Colwellia psychrerythraea (strain 34H / ATCC BAA-681) OX=167879 GN=ribD PE=3 SV=1	274, 361	L	0	1	0	0	0	0	0	0	0	1
tr|Q480A6|Q480A6_COLP3	Ferredoxin OS=Colwellia psychrerythraea (strain 34H / ATCC BAA-681) OX=167879 GN=CPS_2912 PE=4 SV=1	89	L	0	0	0	1	1	0	0	1	0	0
tr|Q47Y38|Q47Y38_COLP3	aminodeoxychorismate synthase OS=Colwellia psychrerythraea (strain 34H / ATCC BAA-681) OX=167879 GN=pabB PE=4 SV=1	233	L	0	1	0	0	0	0	0	0	0	0
tr|Q47ZM5|Q47ZM5_COLP3	Porin domain-containing protein OS=Colwellia psychrerythraea (strain 34H / ATCC BAA-681) OX=167879 GN=CPS_3046 PE=4 SV=1	137	L	0	0	0	0	0	0	0	1	0	0
tr|Q48AT7|Q48AT7_COLP3	Putative soluble lytic murein transglycosylase OS=Colwellia psychrerythraea (strain 34H / ATCC BAA-681) OX=167879 GN=CPS_0011 PE=3 SV=1	108	L	0	0	0	0	0	0	1	0	0	0
tr|Q480T5|Q480T5_COLP3	Putative alpha-methylacyl-CoA racemase OS=Colwellia psychrerythraea (strain 34H / ATCC BAA-681) OX=167879 GN=CPS_2722 PE=4 SV=1	137	L	0	0	0	0	0	0	1	0	0	0
tr|Q486F7|Q486F7_COLP3	Cyclic nucleotide-binding domain-containing protein OS=Colwellia psychrerythraea (strain 34H / ATCC BAA-681) OX=167879 GN=CPS_1315 PE=4 SV=1	155	L	0	0	0	0	0	0	0	1	0	0
tr|Q47W32|Q47W32_COLP3	2-amino-4-hydroxy-6-hydroxymethyldihydropteridine pyrophosphokinase OS=Colwellia psychrerythraea (strain 34H / ATCC BAA-681) OX=167879 GN=folK3 PE=3 SV=1	22	L	0	0	0	0	0	0	0	0	0	1
tr|Q47W45|Q47W45_COLP3	TPR domain protein OS=Colwellia psychrerythraea (strain 34H / ATCC BAA-681) OX=167879 GN=CPS_4327 PE=4 SV=1	118	L	0	0	1	0	0	0	0	0	0	0
tr|Q480E9|Q480E9_COLP3	Rad50/SbcC-type AAA domain-containing protein OS=Colwellia psychrerythraea (strain 34H / ATCC BAA-681) OX=167879 GN=CPS_2865 PE=4 SV=1	676	L	0	0	0	0	0	1	0	0	0	0
tr|Q486C0|Q486C0_COLP3	HDOD domain-containing protein OS=Colwellia psychrerythraea (strain 34H / ATCC BAA-681) OX=167879 GN=CPS_1352 PE=4 SV=1	24	L	0	0	0	0	0	1	0	0	0	0
tr|Q486N4|Q486N4_COLP3	Rhodanese domain-containing protein OS=Colwellia psychrerythraea (strain 34H / ATCC BAA-681) OX=167879 GN=CPS_1238 PE=4 SV=1	65	L	0	0	1	0	0	0	0	0	0	0
tr|Q482C5|Q482C5_COLP3	Sulfatase family protein OS=Colwellia psychrerythraea (strain 34H / ATCC BAA-681) OX=167879 GN=CPS_2375 PE=3 SV=1	177	L	0	0	0	0	0	0	0	0	0	1
tr|Q482B7|Q482B7_COLP3	Putative surface protein OS=Colwellia psychrerythraea (strain 34H / ATCC BAA-681) OX=167879 GN=CPS_2383 PE=4 SV=1	117	L	0	0	0	0	0	0	0	1	0	0
tr|Q47YL2|Q47YL2_COLP3	Outer membrane lipoprotein-sorting protein OS=Colwellia psychrerythraea (strain 34H / ATCC BAA-681) OX=167879 GN=CPS_3433 PE=4 SV=1	319	L	0	0	0	0	0	1	0	0	0	0
tr|Q487I8|Q487I8_COLP3	Glucose/galactose transporter family protein OS=Colwellia psychrerythraea (strain 34H / ATCC BAA-681) OX=167879 GN=CPS_1028 PE=3 SV=1	286	L	0	0	0	0	0	0	0	1	0	0
tr|Q47VY1|Q47VY1_COLP3	Peptidase, M23/37 family OS=Colwellia psychrerythraea (strain 34H / ATCC BAA-681) OX=167879 GN=CPS_4392 PE=4 SV=1	11	L	0	0	0	0	0	0	1	0	0	0
tr|Q47YM6|Q47YM6_COLP3	histidine kinase OS=Colwellia psychrerythraea (strain 34H / ATCC BAA-681) OX=167879 GN=CPS_3419 PE=3 SV=1	803	L	0	0	0	0	1	0	0	0	0	0
tr|Q47X73|Q47X73_COLP3	Pyridoxamine 5'-phosphate oxidase / oxidoreductase, NAD-dependent OS=Colwellia psychrerythraea (strain 34H / ATCC BAA-681) OX=167879 GN=CPS_3939 PE=4 SV=1	406	L	0	1	0	0	0	0	0	0	0	1
tr|Q47YT7|Q47YT7_COLP3	Putative permease OS=Colwellia psychrerythraea (strain 34H / ATCC BAA-681) OX=167879 GN=CPS_3357 PE=3 SV=1	167	L	0	1	0	0	0	0	0	0	0	0
tr|Q47W21|Q47W21_COLP3	Amidohydrolase family protein OS=Colwellia psychrerythraea (strain 34H / ATCC BAA-681) OX=167879 GN=CPS_4352 PE=4 SV=1	106	L	0	0	0	2	0	0	0	0	0	0
tr|Q47YZ7|Q47YZ7_COLP3	VWA containing CoxE family protein OS=Colwellia psychrerythraea (strain 34H / ATCC BAA-681) OX=167879 GN=CPS_3297 PE=4 SV=1	2	L	0	0	0	1	0	0	0	0	0	0
tr|Q483C0|Q483C0_COLP3	Sigma-54 dependent DNA-binding response regulator, Fis family OS=Colwellia psychrerythraea (strain 34H / ATCC BAA-681) OX=167879 GN=CPS_2121 PE=4 SV=1	458	L	0	0	0	0	0	0	0	1	0	0
tr|Q48AM2|Q48AM2_COLP3	Putative glpG protein OS=Colwellia psychrerythraea (strain 34H / ATCC BAA-681) OX=167879 GN=CPS_0123 PE=3 SV=1	18	L	0	0	0	0	0	0	1	0	0	0
tr|Q482A9|Q482A9_COLP3	DUF1800 domain-containing protein OS=Colwellia psychrerythraea (strain 34H / ATCC BAA-681) OX=167879 GN=CPS_2391 PE=4 SV=1	101	L	0	0	0	0	1	0	0	0	0	0
tr|Q47VG9|Q47VG9_COLP3	Putative protease OS=Colwellia psychrerythraea (strain 34H / ATCC BAA-681) OX=167879 GN=CPS_4555 PE=4 SV=1	1038	L	0	0	0	0	0	0	0	1	0	0
tr|Q489B7|Q489B7_COLP3	Putative lipoprotein OS=Colwellia psychrerythraea (strain 34H / ATCC BAA-681) OX=167879 GN=CPS_0597 PE=4 SV=1	87	L	0	0	0	0	1	0	0	0	0	0
tr|Q483P0|Q483P0_COLP3	Transcriptional regulator, Crp/Fnr family OS=Colwellia psychrerythraea (strain 34H / ATCC BAA-681) OX=167879 GN=CPS_1996 PE=4 SV=1	220	L	0	0	0	0	0	0	1	0	0	0
tr|Q488W4|Q488W4_COLP3	histidine kinase OS=Colwellia psychrerythraea (strain 34H / ATCC BAA-681) OX=167879 GN=CPS_0650 PE=4 SV=1	110	L	0	0	0	0	0	1	0	0	0	0
tr|Q487E3|Q487E3_COLP3	Putative lipoprotein NlpD OS=Colwellia psychrerythraea (strain 34H / ATCC BAA-681) OX=167879 GN=CPS_1078 PE=3 SV=1	152	L	0	1	0	0	0	0	0	0	0	0
tr|Q47ZZ0|Q47ZZ0_COLP3	Acetyltransferase, GNAT family OS=Colwellia psychrerythraea (strain 34H / ATCC BAA-681) OX=167879 GN=CPS_2929 PE=4 SV=1	91	L	0	0	1	0	0	0	0	0	0	0
tr|Q487M6|Q487M6_COLP3	Transcriptional regulator, LysR family OS=Colwellia psychrerythraea (strain 34H / ATCC BAA-681) OX=167879 GN=CPS_0990 PE=3 SV=1	40	L	0	0	0	0	0	0	0	0	0	1
tr|Q481B5|Q481B5_COLP3	ABC transporter, ATP-binding protein OS=Colwellia psychrerythraea (strain 34H / ATCC BAA-681) OX=167879 GN=CPS_2640 PE=3 SV=1	132, 135	L	0	1	0	0	3	0	0	3	0	2
tr|Q47YW8|Q47YW8_COLP3	Putative lipoprotein OS=Colwellia psychrerythraea (strain 34H / ATCC BAA-681) OX=167879 GN=CPS_3326 PE=4 SV=1	317	L	0	1	0	0	0	0	1	1	0	0
tr|Q485K6|Q485K6_COLP3	Flagellar biosynthesis protein FlhF OS=Colwellia psychrerythraea (strain 34H / ATCC BAA-681) OX=167879 GN=flhF PE=3 SV=1	434	L	0	0	0	0	0	0	0	1	0	0
tr|Q47UF9|Q47UF9_COLP3	histidine kinase OS=Colwellia psychrerythraea (strain 34H / ATCC BAA-681) OX=167879 GN=CPS_4925 PE=4 SV=1	329	L	0	0	0	0	0	0	0	0	0	1
tr|Q484S5|Q484S5_COLP3	DUF3422 domain-containing protein OS=Colwellia psychrerythraea (strain 34H / ATCC BAA-681) OX=167879 GN=CPS_1702 PE=4 SV=1	360	L	0	0	0	0	0	0	1	0	0	0
tr|Q485S8|Q485S8_COLP3	PpiC domain-containing protein OS=Colwellia psychrerythraea (strain 34H / ATCC BAA-681) OX=167879 GN=CPS_1444 PE=4 SV=1	69	L	0	1	0	0	0	0	0	1	0	0
tr|Q47X35|Q47X35_COLP3	Transcriptional regulator, LysR family OS=Colwellia psychrerythraea (strain 34H / ATCC BAA-681) OX=167879 GN=CPS_3977 PE=3 SV=1	91	L	0	1	0	0	0	0	0	0	0	0
tr|Q487M0|Q487M0_COLP3	pullulanase OS=Colwellia psychrerythraea (strain 34H / ATCC BAA-681) OX=167879 GN=CPS_0996 PE=3 SV=1	707	L	0	0	1	0	0	0	0	0	0	0
tr|Q47ZI6|Q47ZI6_COLP3	Transcriptional regulator, LysR family OS=Colwellia psychrerythraea (strain 34H / ATCC BAA-681) OX=167879 GN=CPS_3086 PE=3 SV=1	142	L	0	0	0	0	0	0	1	0	0	0
tr|Q48A89|Q48A89_COLP3	BPL/LPL catalytic domain-containing protein OS=Colwellia psychrerythraea (strain 34H / ATCC BAA-681) OX=167879 GN=CPS_0257 PE=4 SV=1	56	L	0	0	0	0	0	0	1	0	0	0
tr|Q47X21|Q47X21_COLP3	Transcriptional regulator, AraC family OS=Colwellia psychrerythraea (strain 34H / ATCC BAA-681) OX=167879 GN=CPS_3991 PE=4 SV=1	63	L	0	1	0	0	1	0	0	1	0	1
tr|Q488P1|Q488P1_COLP3	ATP-binding transport protein NatA OS=Colwellia psychrerythraea (strain 34H / ATCC BAA-681) OX=167879 GN=natA PE=4 SV=1	40	L	0	1	0	0	0	0	0	0	0	0
tr|Q47XU5|Q47XU5_COLP3	Sugar:cation symporter family protein OS=Colwellia psychrerythraea (strain 34H / ATCC BAA-681) OX=167879 GN=CPS_3708 PE=3 SV=1	245	L	0	0	0	0	0	1	0	0	0	0
tr|Q483C1|Q483C1_COLP3	Putative ABC transporter, permease protein OS=Colwellia psychrerythraea (strain 34H / ATCC BAA-681) OX=167879 GN=CPS_2120 PE=3 SV=1	661	L	0	0	0	0	0	0	0	1	0	0
tr|Q480F4|Q480F4_COLP3	Peptidase OS=Colwellia psychrerythraea (strain 34H / ATCC BAA-681) OX=167879 GN=CPS_2860 PE=4 SV=1	6	L	0	0	0	0	0	0	1	0	0	0
tr|Q48A80|Q48A80_COLP3	Phosphate-selective porin O and P OS=Colwellia psychrerythraea (strain 34H / ATCC BAA-681) OX=167879 GN=CPS_0266 PE=4 SV=1	311	L	0	0	0	1	0	0	0	1	0	0
tr|Q47W95|Q47W95_COLP3	Sel1 domain protein repeat-containing protein OS=Colwellia psychrerythraea (strain 34H / ATCC BAA-681) OX=167879 GN=CPS_4277 PE=4 SV=1	197	L	0	0	0	0	0	0	1	0	0	0
tr|Q47YV0|Q47YV0_COLP3	TonB-dependent receptor OS=Colwellia psychrerythraea (strain 34H / ATCC BAA-681) OX=167879 GN=CPS_3344 PE=3 SV=1	585	L	0	1	0	0	0	0	0	0	0	0
tr|Q47UG3|Q47UG3_COLP3	Substrate-binding transcriptional regulator, LysR family OS=Colwellia psychrerythraea (strain 34H / ATCC BAA-681) OX=167879 GN=CPS_4921 PE=3 SV=1	44	L	0	0	0	0	1	0	0	0	0	0
tr|Q47VV8|Q47VV8_COLP3	Efflux transporter, RND family, MFP subunit OS=Colwellia psychrerythraea (strain 34H / ATCC BAA-681) OX=167879 GN=CPS_4415 PE=4 SV=1	221	L	0	0	0	0	0	0	0	0	0	1
tr|Q47ZG2|Q47ZG2_COLP3	Oxidoreductase, FAD/FMN-binding OS=Colwellia psychrerythraea (strain 34H / ATCC BAA-681) OX=167879 GN=CPS_3110 PE=4 SV=1	209	L	0	0	0	0	0	0	0	1	0	0
tr|Q480Z5|Q480Z5_COLP3	Methyl-accepting chemotaxis protein OS=Colwellia psychrerythraea (strain 34H / ATCC BAA-681) OX=167879 GN=CPS_2660 PE=3 SV=1	98	L	0	0	0	0	0	0	0	1	0	0
tr|Q47XD8|Q47XD8_COLP3	Oxidoreductase, alpha/molybdopterin subunit OS=Colwellia psychrerythraea (strain 34H / ATCC BAA-681) OX=167879 GN=CPS_3870 PE=3 SV=1	38, 351	L	0	0	0	1	0	2	0	0	0	0
tr|Q47VQ8|Q47VQ8_COLP3	Probable peptidoglycan glycosyltransferase FtsW OS=Colwellia psychrerythraea (strain 34H / ATCC BAA-681) OX=167879 GN=ftsW PE=3 SV=1	15	L	0	0	1	0	0	0	0	0	0	0
tr|Q486I8|Q486I8_COLP3	Metallo-beta-lactamase family protein OS=Colwellia psychrerythraea (strain 34H / ATCC BAA-681) OX=167879 GN=CPS_1284 PE=4 SV=1	290	L	0	1	0	0	0	0	1	0	0	0
tr|Q483S4|Q483S4_COLP3	Efflux transporter, RND family, MFP subunit OS=Colwellia psychrerythraea (strain 34H / ATCC BAA-681) OX=167879 GN=CPS_1962 PE=3 SV=1	6	L	0	0	0	0	0	1	0	0	0	0
tr|Q485N8|Q485N8_COLP3	Peptidoglycan hydrolase FlgJ OS=Colwellia psychrerythraea (strain 34H / ATCC BAA-681) OX=167879 GN=flgJ PE=3 SV=1	57	L	0	0	0	0	0	0	0	0	0	1
tr|Q47ZU9|Q47ZU9_COLP3	CBS domain protein OS=Colwellia psychrerythraea (strain 34H / ATCC BAA-681) OX=167879 GN=CPS_2970 PE=4 SV=1	27, 61	L	0	0	1	0	0	0	1	0	0	0
tr|Q47YL6|Q47YL6_COLP3	Putative membrane protein OS=Colwellia psychrerythraea (strain 34H / ATCC BAA-681) OX=167879 GN=CPS_3429 PE=4 SV=1	460	L	0	1	0	0	0	0	0	0	0	0
tr|Q484B8|Q484B8_COLP3	NRDE family protein OS=Colwellia psychrerythraea (strain 34H / ATCC BAA-681) OX=167879 GN=CPS_1867 PE=4 SV=1	201	L	0	0	1	0	0	0	0	0	0	0
tr|Q480D8|Q480D8_COLP3	ATP-grasp domain-containing protein OS=Colwellia psychrerythraea (strain 34H / ATCC BAA-681) OX=167879 GN=CPS_2876 PE=4 SV=1	597	L	0	0	0	0	1	0	0	1	0	0
tr|Q47ZL2|Q47ZL2_COLP3	Uncharacterized protein OS=Colwellia psychrerythraea (strain 34H / ATCC BAA-681) OX=167879 GN=CPS_3060 PE=4 SV=1	4	L	0	1	0	0	0	0	0	0	0	0
tr|Q487B3|Q487B3_COLP3	Virulence factor, hemolysin regulator OS=Colwellia psychrerythraea (strain 34H / ATCC BAA-681) OX=167879 GN=CPS_1108 PE=4 SV=1	150	L	0	0	0	0	0	0	1	0	0	0
tr|Q482D8|Q482D8_COLP3	Glycosyl hydrolase, family 5 OS=Colwellia psychrerythraea (strain 34H / ATCC BAA-681) OX=167879 GN=CPS_2362 PE=3 SV=1	420	L	0	0	1	0	0	0	0	0	0	0
tr|Q481L7|Q481L7_COLP3	Putative membrane protein OS=Colwellia psychrerythraea (strain 34H / ATCC BAA-681) OX=167879 GN=CPS_2537 PE=4 SV=1	2	L	0	1	0	0	0	0	0	0	0	0
tr|Q483K6|Q483K6_COLP3	histidine kinase OS=Colwellia psychrerythraea (strain 34H / ATCC BAA-681) OX=167879 GN=CPS_2032 PE=4 SV=1	571	L	0	0	0	1	0	0	0	0	0	0
tr|Q488E6|Q488E6_COLP3	diguanylate cyclase OS=Colwellia psychrerythraea (strain 34H / ATCC BAA-681) OX=167879 GN=CPS_0820 PE=4 SV=1	176	L	0	0	0	0	0	0	0	1	0	0
tr|Q488J2|Q488J2_COLP3	Transcription factor zinc-finger domain-containing protein OS=Colwellia psychrerythraea (strain 34H / ATCC BAA-681) OX=167879 GN=CPS_0773 PE=4 SV=1	102	L	0	0	0	1	0	1	0	0	0	0
tr|Q47WE2|Q47WE2_COLP3	Uncharacterized protein OS=Colwellia psychrerythraea (strain 34H / ATCC BAA-681) OX=167879 GN=CPS_4230 PE=4 SV=1	81	L	0	0	0	0	0	0	0	0	0	1
tr|Q48AC7|Q48AC7_COLP3	Peptidase M14 carboxypeptidase A domain-containing protein OS=Colwellia psychrerythraea (strain 34H / ATCC BAA-681) OX=167879 GN=CPS_0219 PE=4 SV=1	398	L	0	0	0	1	0	0	0	0	0	0
tr|Q47US1|Q47US1_COLP3	TIGR02281 family clan AA aspartic protease OS=Colwellia psychrerythraea (strain 34H / ATCC BAA-681) OX=167879 GN=CPS_4812 PE=4 SV=1	182	L	0	0	0	0	0	0	1	0	0	0
tr|Q480D9|Q480D9_COLP3	Orn/DAP/Arg decarboxylase, family 2 OS=Colwellia psychrerythraea (strain 34H / ATCC BAA-681) OX=167879 GN=CPS_2875 PE=3 SV=1	447	L	0	1	0	0	0	1	0	0	0	0
tr|Q483I6|Q483I6_COLP3	Aldehyde dehydrogenase family protein OS=Colwellia psychrerythraea (strain 34H / ATCC BAA-681) OX=167879 GN=CPS_2053 PE=3 SV=1	266	L	0	0	0	0	0	0	0	0	0	1
tr|Q484W9|Q484W9_COLP3	Putative tRNA-(MS[2]IO[6]A)-hydroxylase OS=Colwellia psychrerythraea (strain 34H / ATCC BAA-681) OX=167879 GN=CPS_1658 PE=4 SV=1	42	L	0	0	0	0	0	0	1	0	0	0
tr|Q47ZT7|Q47ZT7_COLP3	Transcriptional regulator, AraC family OS=Colwellia psychrerythraea (strain 34H / ATCC BAA-681) OX=167879 GN=CPS_2982 PE=4 SV=1	315	L	0	0	0	0	0	0	1	0	0	0
tr|Q480G5|Q480G5_COLP3	Nuclease SbcCD subunit D OS=Colwellia psychrerythraea (strain 34H / ATCC BAA-681) OX=167879 GN=sbcD PE=3 SV=1	411	L	0	0	0	0	1	0	0	0	0	0
tr|Q47YR1|Q47YR1_COLP3	Transcriptional regulator, TetR family OS=Colwellia psychrerythraea (strain 34H / ATCC BAA-681) OX=167879 GN=CPS_3383 PE=4 SV=1	155	L	0	0	0	0	0	1	0	0	0	0
tr|Q482C3|Q482C3_COLP3	Glycosyl hydrolase, family 10 OS=Colwellia psychrerythraea (strain 34H / ATCC BAA-681) OX=167879 GN=CPS_2377 PE=4 SV=1	142	L	0	0	1	0	0	0	0	0	0	0
tr|Q48AU6|Q48AU6_COLP3	Putative DNA processing protein DprA OS=Colwellia psychrerythraea (strain 34H / ATCC BAA-681) OX=167879 GN=CPS_0022 PE=3 SV=1	181	L	0	1	0	0	0	0	0	0	0	0
tr|Q47VI9|Q47VI9_COLP3	Intermembrane phospholipid transport system permease protein MlaE OS=Colwellia psychrerythraea (strain 34H / ATCC BAA-681) OX=167879 GN=CPS_4535 PE=3 SV=1	93	L	0	0	0	0	0	0	0	1	0	0
tr|Q484J0|Q484J0_COLP3	Protein kinase domain protein OS=Colwellia psychrerythraea (strain 34H / ATCC BAA-681) OX=167879 GN=CPS_1794 PE=4 SV=1	112	L	0	0	0	0	0	1	0	0	0	1
tr|Q485R6|Q485R6_COLP3	Transcriptional regulator, LysR family OS=Colwellia psychrerythraea (strain 34H / ATCC BAA-681) OX=167879 GN=CPS_1457 PE=3 SV=1	119	L	0	0	0	1	0	0	0	0	0	0
tr|Q48AN1|Q48AN1_COLP3	Serine aminopeptidase S33 domain-containing protein OS=Colwellia psychrerythraea (strain 34H / ATCC BAA-681) OX=167879 GN=CPS_0114 PE=4 SV=1	423	L	0	0	0	0	0	0	0	0	0	1
tr|Q47VD8|Q47VD8_COLP3	General secretion pathway protein H OS=Colwellia psychrerythraea (strain 34H / ATCC BAA-681) OX=167879 GN=gspH PE=4 SV=1	4	L	0	0	0	0	0	0	0	1	0	0
tr|Q484V0|Q484V0_COLP3	Metallo-beta-lactamase family protein OS=Colwellia psychrerythraea (strain 34H / ATCC BAA-681) OX=167879 GN=CPS_1677 PE=4 SV=1	171	L	0	0	0	1	1	1	0	0	0	0
tr|Q489K8|Q489K8_COLP3	MmcQ-like protein OS=Colwellia psychrerythraea (strain 34H / ATCC BAA-681) OX=167879 GN=CPS_0498 PE=4 SV=1	46	L	0	1	0	0	0	0	0	0	0	0
tr|Q47WY8|Q47WY8_COLP3	Sulfur carrier protein FdhD OS=Colwellia psychrerythraea (strain 34H / ATCC BAA-681) OX=167879 GN=fdhD2 PE=3 SV=1	130	L	0	0	0	0	0	1	0	0	0	0
tr|Q486E5|Q486E5_COLP3	Uncharacterized protein OS=Colwellia psychrerythraea (strain 34H / ATCC BAA-681) OX=167879 GN=CPS_1327 PE=4 SV=1	13	L	0	0	0	0	1	0	0	0	0	0
tr|Q47V19|Q47V19_COLP3	FAD-binding oxidoreductase OS=Colwellia psychrerythraea (strain 34H / ATCC BAA-681) OX=167879 GN=CPS_4709 PE=4 SV=1	85	L	0	0	0	0	0	0	1	0	0	0
tr|Q485U4|Q485U4_COLP3	Uncharacterized protein OS=Colwellia psychrerythraea (strain 34H / ATCC BAA-681) OX=167879 GN=CPS_1428 PE=4 SV=1	14	L	0	0	1	0	0	0	0	0	0	0
tr|Q483X9|Q483X9_COLP3	Transcriptional regulator, LysR family OS=Colwellia psychrerythraea (strain 34H / ATCC BAA-681) OX=167879 GN=CPS_1907 PE=3 SV=1	49	L	0	1	0	0	0	0	0	0	0	0
tr|Q47UY9|Q47UY9_COLP3	Regulator of ribonuclease activity B domain-containing protein OS=Colwellia psychrerythraea (strain 34H / ATCC BAA-681) OX=167879 GN=CPS_4739 PE=4 SV=1	47	L	0	0	0	0	0	0	0	0	0	1
tr|Q481M0|Q481M0_COLP3	Uncharacterized protein OS=Colwellia psychrerythraea (strain 34H / ATCC BAA-681) OX=167879 GN=CPS_2534 PE=4 SV=1	4	L	0	1	0	0	0	0	0	0	0	0
tr|Q47YL0|Q47YL0_COLP3	DUF1145 domain-containing protein OS=Colwellia psychrerythraea (strain 34H / ATCC BAA-681) OX=167879 GN=CPS_3435 PE=4 SV=1	75	L	0	0	0	0	1	0	0	0	0	0
gi|34783124|gb|AAH02539.2|	(CONTAMINANT) Keratin 19 [Homo sapiens]	304	L	0	0	0	0	0	1	0	0	0	0
gi|1346343|sp|P04264|K2C1_HUMAN	(CONTAMINANT) Keratin, type II cytoskeletal 1 (Cytokeratin 1) (K1) (CK 1) (67 kDa cytokeratin) (Hair alpha protein)	208, 215, 486	L	0	1	1	0	1	0	0	0	0	0
gi|15080273|gb|AAH11901.1|, gi|33991652|gb|AAH56421.1|	(CONTAMINANT) Keratin 17 [Homo sapiens]	310	L	0	0	0	0	0	0	0	1	0	0
gi|39794653|gb|AAH63697.1|	(CONTAMINANT) Keratin 1 [Homo sapiens]	208, 215, 486	L	0	1	1	0	1	0	0	0	0	0
